# Supplementary material for: Genomewide Stabilization of mRNA during a “Feast-to-Famine” Growth Transition in Escherichia coli
Source: mSphere. 2020 May 20;5(3):e00276-20. doi: 10.1128/mSphere.00276-20 (PMC7380570; doi:10.1128/mSphere.00276-20)
Supplement: DATA SET S1 [file mSphere.00276-20-sd001.xlsx]

## Sheet: mRNA concentration P1
Data S1: Calculation of mRNA half-life values and associated coefficients of variation.
ln[mRNA] measured after addition of rifampicin during exponential growth
						Time after Rifampicin addition (min)
GeneId	bNumber	GeneName	T0-Rep1	T0-Rep2	T0-Rep3	0.5	1	1.5	2	2.5	3	4	5	7		T0	ln[mRNA] before rifampicin addition
b0001071000000001	b0001	thrL	2.60704	2.51306	2.28224	2.04959	1.75979	1.3664	0.990072	0.981153	0.807183	0.511863	0.547853	0.50328
b0002071000000002	b0002	thrA	5.20467	5.2651	5.22102	5.24314	5.42109	5.16339	4.99887	5.12414	4.89164	4.56464	4.43508	2.55013
b0003071000000003	b0003	thrB	5.02443	5.06644	4.97634	5.05296	5.30752	5.14321	4.82349	4.96462	4.823	4.32303	4.07619	2.16079
b0004071000000004	b0004	thrC	4.26005	4.25212	4.30149	4.23491	4.57598	4.44247	4.30689	4.42875	4.15855	3.55952	3.20336	1.33412
b0005071000000005	b0005	yaaX	2.64967	2.46582	2.54082	2.78448	3.12211	2.96461	2.87246	2.87081	2.32831	1.73198	1.2389	0.388769
b0006071000000006	b0006	yaaA	1.50213	1.63478	1.74086	3.62066	3.50455	2.97539	2.42242	2.20886	1.58111	0.646156	0.269932	0.226006
b0007071000000007	b0007	yaaJ	0.918809	0.863048	0.725519	0.632024	0.56208	0.413329	0.220476	0.29796	0.235695	0.229161	0.26226	0.309686
b0008071000000008	b0008	talB	4.39682	4.3595	4.34711	4.36081	4.48769	4.25997	4.05876	4.29195	3.8674	3.67349	3.42827	2.77142
b0009071000000009	b0009	mog	1.52795	1.50566	1.55249	1.41975	1.29083	0.951247	0.698049	0.692716	0.434984	0.217793	0.233796	0.15648
b0010071000000010	b0010	yaaH	1.48972	1.19774	1.39762	1.29987	1.24913	0.998653	0.876028	0.943668	0.793145	0.574246	0.537293	0.422244
b0011071000000011	b0011	yaaW	0.494777	0.398514	0.2992	0.312918	0.366502	0.236911	0.18354	0.173885	0.175518	0.123846	0.153803	0.157265
b0013071000000012	b0013	yaaI	0.385071	0.352114	0.381745	0.247435	0.228229	0.135048	0.0947221	0.115457	0.113179	0.0709744	0.0710963	0.117385
b0014071000000013	b0014	dnaK	4.85693	4.93963	4.93041	5.01924	5.16565	4.83744	4.68906	4.87494	4.4929	4.15802	3.83578	2.7674
b0015071000000014	b0015	dnaJ	3.66993	3.65508	3.74613	3.73337	4.03599	3.79838	3.4645	3.57742	3.0057	2.10434	1.71233	0.558426
b0016071000000015	b0016	insL1	3.08144	3.00657	2.91044	3.04873	3.19854	2.85778	2.35962	2.19273	1.52491	0.714292	0.493853	0.240154
b0018071000000016	b0018	mokC	0.160116	0.154624	0.184051	0.124293	0.144533	0.0764839	0.108761	0.110176	0.0656829	0.105722	0.0678672	0.0701827
b0019071000000018	b0019	nhaA	1.60588	1.7289	1.74669	1.67897	1.59686	1.28941	1.00353	1.05593	0.82564	0.643124	0.403111	0.195644
b0020071000000019	b0020	nhaR	1.09361	1.02637	1.16951	0.96574	0.871256	0.440081	0.25511	0.255721	0.162864	0.122122	0.095454	0.134012
b0021071000000020	b0021	insB1	1.84152	1.98581	2.07045	1.83321	1.5216	1.1174	0.650089	0.686174	0.544889	0.35021	0.360688	0.295314
b0022071000000021	b0022	insA	2.959	2.99893	2.97498	2.94283	2.96507	2.57707	1.89859	1.93323	1.4571	0.806745	0.803878	0.504436
b0023071000000022	b0023	rpsT	2.68031	2.92509	2.21258	2.70813	2.47457	2.0891	1.8953	1.81599	1.48896	0.976704	0.527636	0.395622
b0024071000000023	b0024	yaaY	0.518484	0.506406	0.601052	0.458245	0.406969	0.324589	0.205935	0.199136	0.236117	0.170454	0.213556	0.218449
b0025071000000024	b0025	ribF	2.92849	2.77992	2.85679	2.67582	2.34593	1.57314	0.687048	0.640756	0.45197	0.339709	0.313248	0.268698
b0026071000000025	b0026	ileS	4.01273	3.85108	3.87086	3.96959	4.14348	3.98656	3.52627	3.59921	3.17608	2.17776	1.76455	0.5943
b0027071000000026	b0027	lspA	3.6128	3.55738	3.68123	3.7924	3.94902	3.7867	3.68553	3.70295	3.22923	2.14106	1.66123	0.587503
b0028071000000027	b0028	fkpB	2.88131	3.06877	3.11983	3.23841	3.54459	3.44725	3.33963	3.45337	3.00865	1.87073	1.22057	0.309962
b0029071000000028	b0029	ispH	2.31546	2.51058	2.53686	2.66033	2.79531	2.88874	3.03244	3.14151	2.83432	1.83031	1.02462	0.230446
b0030071000000029	b0030	rihC	0.569426	0.700074	0.753957	0.645559	0.713732	0.617165	0.800158	0.910709	0.79694	0.51831	0.340607	0.289155
b0031071000000030	b0031	dapB	2.76762	2.8939	2.93378	2.90277	2.85431	2.66283	2.47945	2.55528	2.17397	1.78567	1.3239	0.429106
b0032071000000031	b0032	carA	4.64658	4.60057	4.71204	4.54251	4.63076	4.27083	3.92218	4.05762	3.73858	3.68023	3.77455	3.10116
b0033071000000032	b0033	carB	4.02937	4.18795	4.14857	4.24994	4.35714	4.16144	4.02456	4.00569	3.72555	3.44292	3.45089	2.63449
b0034071000000033	b0034	caiF	1.42987	1.40979	1.458	1.50568	1.63801	1.62205	1.64164	1.67221	1.5136	1.14966	0.802827	0.511039
b0035071000000034	b0035	caiE	0.46663	0.417642	0.403503	0.551861	0.554905	0.620116	0.601572	0.657673	0.585852	0.51195	0.371858	0.201858
b0036071000000035	b0036	caiD	0.327121	0.325274	0.439604	0.350798	0.415131	0.395599	0.44903	0.588833	0.519363	0.436794	0.368043	0.196429
b0037071000000036	b0037	caiC	0.860891	0.927424	0.868333	0.977247	0.965414	0.823634	0.62209	0.62563	0.435368	0.212326	0.219749	0.154692
b0038071000000037	b0038	caiB	0.878402	0.904848	0.897172	0.953228	0.994462	0.806993	0.635387	0.688969	0.556959	0.388881	0.444397	0.28047
b0039071000000038	b0039	caiA	0.686876	0.649266	0.663752	0.666598	0.635735	0.494943	0.435506	0.416411	0.373325	0.344158	0.319677	0.263035
b0040071000000039	b0040	caiT	0.244665	0.190834	0.204071	0.234487	0.241558	0.22832	0.218085	0.193942	0.173803	0.154468	0.147457	0.139964
b0041071000000040	b0041	fixA	0.280478	0.301834	0.345413	0.363794	0.360697	0.290521	0.221967	0.314265	0.21858	0.152801	0.174628	0.152374
b0042071000000041	b0042	fixB	0.307504	0.269964	0.289016	0.318097	0.347667	0.269229	0.245424	0.209746	0.195895	0.199331	0.191535	0.164844
b0043071000000042	b0043	fixC	1.05713	0.988928	1.07249	0.94593	0.874283	0.674071	0.493657	0.613184	0.458692	0.319728	0.341001	0.242347
b0044071000000043	b0044	fixX	0.858338	0.809702	0.836721	0.759297	0.787671	0.639006	0.427135	0.518599	0.416059	0.254238	0.35941	0.276009
b0045071000000044	b0045	yaaU	0.569538	0.489586	0.634019	0.595119	0.561693	0.526073	0.299462	0.360848	0.333489	0.208892	0.276935	0.212469
b0046071000000045	b0046	kefF	0.950034	0.804808	0.906493	0.787613	0.861272	0.640019	0.453615	0.472116	0.304298	0.244797	0.223129	0.219287
b0047071000000046	b0047	kefC	1.46244	1.64355	1.58399	1.62673	1.72147	1.48144	1.1156	1.08416	0.765122	0.379847	0.271934	0.143139
b0048071000000047	b0048	folA	1.44039	1.16933	1.36692	1.06871	0.977856	0.656243	0.4408	0.442358	0.269352	0.177017	0.188693	0.161587
b0049071000000048	b0049	apaH	2.18467	2.0641	2.22692	2.22302	2.48648	2.19598	1.85642	2.07726	1.69221	0.526372	0.32401	0.245979
b0050071000000049	b0050	apaG	2.43102	2.48427	2.64882	2.64763	2.84034	2.5339	2.20112	2.23857	1.78365	0.548101	0.358166	0.185518
b0051071000000050	b0051	rsmA	3.51677	3.32391	3.44008	3.5813	3.62089	3.24132	2.97874	2.95229	2.23405	0.719203	0.412581	0.244476
b0052071000000051	b0052	pdxA	2.71155	2.93878	2.79908	3.00264	3.07662	2.84904	2.57876	2.17846	1.30929	0.359297	0.234068	0.158142
b0053071000000052	b0053	surA	3.3294	3.20543	3.3267	3.47612	3.59394	3.52763	2.81988	2.41569	1.57729	0.553651	0.450737	0.261905
b0054071000000053	b0054	lptD	3.14612	3.32405	3.32883	3.34809	3.31822	2.73622	1.89341	1.6039	0.930603	0.380094	0.250077	0.163362
b0055071000000054	b0055	djlA	1.86094	1.71245	1.97504	1.75035	1.52047	0.86841	0.489289	0.415387	0.249821	0.20641	0.178507	0.139295
b0058071000000056	b0058	rluA	1.27736	1.42326	1.48956	1.44018	1.54383	1.32366	1.18789	1.25844	0.896606	0.548824	0.490045	0.295156
b0059071000000057	b0059	rapA	2.13432	2.25548	2.24812	2.31413	2.38694	2.15796	2.00135	2.066	1.64268	1.00274	0.754019	0.39913
b0060071000000058	b0060	polB	0.773339	0.850344	0.912169	0.927102	0.859844	0.502641	0.255704	0.238706	0.172253	0.215486	0.132845	0.172894
b0061071000000059	b0061	araD	0.464984	0.479523	0.513699	0.448236	0.529776	0.421228	0.385602	0.402211	0.284614	0.37178	0.369499	0.374902
b0062071000000060	b0062	araA	0.765045	0.844703	0.813126	0.748884	0.882988	0.788554	0.625031	0.691688	0.58437	0.375814	0.381871	0.294305
b0063071000000061	b0063	araB	0.453107	0.423364	0.497321	0.49414	0.451616	0.393415	0.239437	0.303371	0.244977	0.212319	0.187775	0.171284
b0064071000000062	b0064	araC	1.77205	1.89572	1.84301	1.66484	1.30226	0.826741	0.476889	0.428318	0.29246	0.178352	0.176854	0.150023
b0065071000000063	b0065	yabI	1.30713	1.27264	1.01491	1.0602	0.865167	0.519861	0.323336	0.237761	0.206386	0.166873	0.189072	0.184682
b0066071000000064	b0066	thiQ	0.985256	0.808264	0.898609	0.969276	0.911175	0.750954	0.536995	0.514249	0.421731	0.224663	0.35262	0.308588
b0067071000000065	b0067	thiP	1.06176	0.829185	0.991726	1.08478	0.993647	0.663407	0.445758	0.376056	0.229376	0.206923	0.146768	0.157054
b0068071000000066	b0068	thiB	1.92987	2.05788	1.88558	1.75541	1.52105	1.20795	0.79835	0.720851	0.515022	0.427861	0.380664	0.324583
b0069071000000067	b0069	sgrR	1.5001	1.42537	1.56755	1.33137	1.21293	0.778484	0.478234	0.426144	0.264926	0.222185	0.184898	0.222023
b0070071000000068	b0070	setA	1.95055	1.96841	2.02973	1.66376	1.37472	0.82204	0.468881	0.545025	0.382686	0.202217	0.288804	0.221434
b0071071000000069	b0071	leuD	4.6519	4.75433	4.76279	4.78434	4.99529	4.86095	4.76622	4.82113	4.53728	4.21173	4.0909	2.76833
b0072071000000070	b0072	leuC	4.99216	5.05965	4.97901	4.95576	5.25666	5.03473	4.90014	5.12228	4.79857	4.54215	4.47986	3.26894
b0073071000000071	b0073	leuB	5.1346	5.09508	5.04634	5.13209	5.30573	5.14851	4.94854	5.09489	4.73572	4.60078	4.43061	3.07912
b0074071000000072	b0074	leuA	4.80757	4.73844	4.87414	4.54097	4.48966	3.97172	3.39182	3.40074	2.90932	2.20485	1.8348	0.66012
b0075071000000073	b0075	leuL	1.31289	1.44075	1.64993	0.867862	0.515273	0.328629	0.170202	0.147915	0.129259	0.089756	0.107277	0.126215
b0076071000000074	b0076	leuO	0.330998	0.458373	0.399226	0.332004	0.287729	0.183039	0.139141	0.110865	0.137557	0.0628811	0.0971337	0.0906
b0077071000000075	b0077	ilvI	4.15679	4.21276	4.16837	4.20166	4.17942	3.72584	3.0518	2.8884	2.25598	1.02599	0.52794	0.228422
b0078071000000076	b0078	ilvH	3.22224	2.94606	3.05231	3.14631	3.31942	2.88127	1.98603	1.68292	1.19226	0.566034	0.36957	0.328033
b0080071000000077	b0080	cra	2.43902	2.55954	2.46613	2.33242	2.11365	1.52606	0.82226	0.628846	0.400307	0.20795	0.266387	0.204641
b0081071000000078	b0081	mraZ	2.73582	2.94439	2.8691	2.61308	2.06793	1.35584	0.820044	0.745227	0.467864	0.269905	0.269024	0.208809
b0082071000000079	b0082	rsmH	2.20556	2.46778	2.51259	2.34582	2.0261	1.33643	0.761714	0.663856	0.497939	0.248471	0.240766	0.210749
b0083071000000080	b0083	ftsL	2.93314	2.74108	3.14096	3.29388	3.12095	2.32327	1.4018	1.45888	1.07562	0.514748	0.427716	0.385929
b0084071000000081	b0084	ftsI	1.20035	1.24304	1.01802	1.37005	1.36825	1.01833	0.594166	0.422149	0.327056	0.220625	0.259027	0.229858
b0085071000000082	b0085	murE	2.8814	2.64459	2.89067	2.92124	3.16531	3.05384	2.98439	3.0208	2.33898	0.864738	0.580179	0.217925
b0086071000000083	b0086	murF	2.3261	2.14294	2.36002	2.41685	2.56436	2.45692	2.59702	2.78856	2.41566	0.979366	0.518682	0.193673
b0087071000000084	b0087	mraY	2.51204	2.25035	2.4245	2.56074	2.68555	2.55191	2.5604	2.95513	2.69842	1.51422	0.809237	0.214877
b0088071000000085	b0088	murD	2.31806	2.08767	2.23309	2.35403	2.42659	2.31792	2.25742	2.55653	2.51572	1.67691	0.814424	0.296092
b0089071000000086	b0089	ftsW	2.41785	2.23691	2.31265	2.45347	2.38648	2.27598	2.29401	2.68872	2.76641	2.76264	1.63818	0.222296
b0090071000000087	b0090	murG	3.04711	3.00933	3.047	3.13772	3.16897	3.00819	2.7837	3.11412	3.17673	3.12686	2.26382	0.55314
b0091071000000088	b0091	murC	2.1252	2.0177	2.20665	2.28034	2.39428	2.25546	2.20665	2.34156	2.32242	2.35062	2.03669	0.235035
b0092071000000089	b0092	ddlB	2.71221	2.4526	2.6911	2.63697	2.74526	2.57907	2.58828	2.92754	2.8872	3.11318	3.20064	0.5547
b0093071000000090	b0093	ftsQ	2.61512	2.73896	2.7488	2.7198	2.74202	2.57782	2.57435	2.99537	2.96646	3.34006	3.48157	0.872562
b0094071000000091	b0094	ftsA	2.38843	2.39376	2.43195	2.47388	2.57258	2.50067	2.49979	2.89821	2.97522	3.08188	3.28112	1.28547
b0095071000000092	b0095	ftsZ	4.63969	4.74432	4.62651	4.71918	4.88834	4.73636	4.61572	4.99318	4.77037	4.83997	5.02357	4.52789
b0096071000000093	b0096	lpxC	3.86874	3.73454	3.90519	3.80255	3.71383	3.6337	3.45098	3.65734	3.52034	3.5727	3.73447	3.13706
b0097071000000094	b0097	secM	1.90566	2.00154	2.02451	1.87851	1.7704	1.36537	1.10827	1.23236	1.2052	1.21467	1.51047	0.826574
b0098071000000095	b0098	secA	3.1469	2.93154	3.12743	3.08348	3.33101	3.02084	2.51774	2.37703	1.7288	1.59167	1.65116	1.14898
b0099071000000096	b0099	mutT	0.876452	0.997416	0.935746	1.03269	1.22229	1.04088	0.766717	0.625714	0.419791	0.343295	0.429667	0.361424
b0101071000000097	b0101	yacG	1.768	1.89291	1.89504	2.02281	2.01404	1.6273	1.05101	0.907189	0.548183	0.295356	0.360406	0.306424
b0102071000000098	b0102	zapD	2.15037	2.2123	2.18567	2.31937	2.25514	1.61432	0.985191	0.718859	0.428557	0.242141	0.274039	0.231822
b0103071000000099	b0103	coaE	1.63569	1.82695	1.75724	1.75587	1.4863	0.81411	0.418317	0.362327	0.225327	0.201929	0.149507	0.221481
b0104071000000100	b0104	guaC	2.77879	3.08757	3.06679	2.88661	2.899	2.70966	2.73487	2.85768	2.57034	2.4953	2.51303	2.01001
b0106071000000101	b0106	hofC	0.552471	0.450576	0.508525	0.534447	0.448526	0.220478	0.21022	0.173222	0.131488	0.138914	0.104812	0.127707
b0107071000000102	b0107	hofB	0.405691	0.463554	0.474027	0.479202	0.388896	0.281553	0.164113	0.185735	0.182988	0.151477	0.16906	0.136412
b0108071000000103	b0108	ppdD	0.540168	0.394418	0.466956	0.619422	0.501754	0.529194	0.296445	0.373279	0.274416	0.315134	0.2949	0.279937
b0109071000000104	b0109	nadC	2.48274	2.2472	2.51722	2.278	2.0509	1.73388	1.22582	1.19669	0.835245	0.306569	0.249488	0.168368
b0110071000000105	b0110	ampD	2.20666	2.09891	2.11848	2.00932	1.92388	1.61474	1.16242	1.18817	0.884587	0.473834	0.310135	0.195936
b0111071000000106	b0111	ampE	2.31485	2.39011	2.21284	2.29729	2.32899	1.979	1.54532	1.47538	1.17062	0.67857	0.486037	0.322267
b0112071000000107	b0112	aroP	4.41416	4.29247	4.47015	4.54829	4.50327	4.2333	3.88791	4.0559	3.56946	3.06593	2.84592	1.36124
b0113071000000108	b0113	pdhR	1.52809	1.75206	1.7678	0.880002	0.60791	0.330409	0.184492	0.244939	0.214328	0.147782	0.189951	0.225607
b0114071000000109	b0114	aceE	4.70162	4.60321	4.64457	4.62985	4.87727	4.73822	4.62071	4.81506	4.53507	4.37713	4.27867	2.90255
b0115071000000110	b0115	aceF	4.24599	4.12459	4.16433	4.16255	4.35619	4.23076	4.09064	4.3005	4.16157	3.89184	3.82513	2.66796
b0116071000000111	b0116	lpd	5.15131	4.9415	4.95531	5.13382	5.29058	5.02478	5.07118	5.23664	5.02916	4.97705	4.91912	4.12563
b0117071000000112	b0117	yacH	0.42694	0.469426	0.604113	0.412072	0.396455	0.26771	0.18164	0.178838	0.216907	0.159716	0.172176	0.135822
b0118071000000113	b0118	acnB	5.05815	4.88455	5.01677	5.02482	5.20958	4.92121	4.8978	5.05637	4.78823	4.70284	4.7336	3.93927
b0119071000000114	b0119	yacL	1.49105	1.55351	1.64842	1.37344	1.38199	1.13575	0.833242	0.946362	0.747432	0.4963	0.485913	0.337622
b0120071000000115	b0120	speD	3.4878	3.52176	3.50823	3.59592	3.78925	3.52597	3.42269	3.73654	3.46912	3.36909	3.47395	2.8557
b0121071000000116	b0121	speE	4.14532	4.2157	4.05186	4.18763	4.41348	4.13879	4.04166	4.20198	3.8949	3.88801	4.08566	3.2113
b0122071000000117	b0122	yacC	0.986981	1.2592	1.23785	0.763813	0.564009	0.304053	0.199252	0.20235	0.138454	0.134482	0.110728	0.159785
b0123071000000118	b0123	cueO	2.85449	2.63221	2.64613	2.72368	2.80341	2.46698	2.42737	2.45056	2.14097	1.86589	1.74293	1.01095
b0124071000000119	b0124	gcd	2.85525	2.82985	2.66781	2.8618	2.9331	2.67232	2.41876	2.48563	2.01273	1.27633	1.004	0.385888
b0125071000000120	b0125	hpt	3.51522	3.43444	3.49928	3.47774	3.4624	3.15221	2.75174	2.78907	2.42107	1.84549	1.39815	0.59262
b0126071000000121	b0126	can	3.81891	3.66638	3.70686	3.71265	3.70755	3.33317	3.03987	3.12154	2.61391	1.93132	1.45658	0.401296
b0127071000000122	b0127	yadG	3.19749	3.20045	3.10304	3.12833	3.33448	3.00966	2.92671	3.04544	2.67065	2.29587	2.09019	1.0508
b0128071000000123	b0128	yadH	2.85656	2.55383	2.76854	2.81843	2.94207	2.61102	2.4901	2.4793	2.03241	1.7608	1.52105	0.748758
b0129071000000124	b0129	yadI	1.31019	1.35432	1.24522	1.22812	1.26529	0.991919	0.636249	0.54792	0.303868	0.164493	0.18364	0.164723
b0130071000000125	b0130	yadE	0.701497	0.712956	0.560616	0.582232	0.478917	0.360779	0.246735	0.270036	0.26808	0.142759	0.241519	0.279631
b0131071000000126	b0131	panD	1.11192	0.987059	0.82378	0.676212	0.647027	0.379354	0.382998	0.384011	0.272267	0.184204	0.265823	0.191464
b0132071000000127	b0132	yadD	0.392933	0.398191	0.305469	0.301752	0.294318	0.181935	0.0978275	0.116177	0.132773	0.103945	0.11585	0.124389
b0133071000000128	b0133	panC	3.30279	3.31291	3.02777	3.11917	3.11168	2.76023	2.38922	2.40085	1.92413	1.4446	1.32165	0.773129
b0134071000000129	b0134	panB	3.66242	3.63433	3.66991	3.56644	3.42233	3.06202	2.48628	2.31503	1.73795	1.02076	0.831854	0.399731
b0135071000000130	b0135	yadC	0.478228	0.509842	0.451888	0.529043	0.543805	0.403696	0.335013	0.386474	0.361189	0.214657	0.199487	0.170284
b0136071000000131	b0136	yadK	0.174038	0.143034	0.128383	0.160195	0.182807	0.0715996	0.0906039	0.10089	0.0898363	0.0662064	0.0700107	0.0557173
b0137071000000132	b0137	yadL	0.528529	0.52392	0.517556	0.576276	0.560326	0.421239	0.372652	0.347186	0.309678	0.262416	0.254468	0.151503
b0138071000000133	b0138	yadM	0.394592	0.448661	0.40382	0.43968	0.383451	0.290839	0.243345	0.192665	0.192846	0.114437	0.168838	0.120462
b0139071000000134	b0139	htrE	0.0949315	0.132606	0.117298	0.136376	0.111815	0.073941	0.148623	0.0930573	0.128982	0.0789161	0.107963	0.0628389
b0140071000000135	b0140	yadV	0.152506	0.129246	0.155207	0.14806	0.159503	0.115695	0.0392692	0.0836616	0.0768709	0.0592429	0.0567013	0.0618834
b0141071000000136	b0141	yadN	0.198764	0.102146	0.156532	0.0918457	0.14133	0.0897475	0.0675627	0.102344	0.0588021	0.0713322	0.127756	0.0746598
b0142071000000137	b0142	folK	0.667845	0.652931	0.593112	0.742233	0.600988	0.344389	0.251708	0.217098	0.225591	0.163483	0.195279	0.201562
b0143071000000138	b0143	pcnB	3.05047	3.32598	3.40989	3.17053	2.71726	1.86954	1.00589	0.955243	0.654508	0.34873	0.376881	0.274653
b0144071000000139	b0144	gluQ	1.2813	1.41099	1.35368	1.41452	1.21947	0.789713	0.349172	0.304493	0.232636	0.162803	0.158324	0.150909
b0145071000000140	b0145	dksA	3.5351	3.21864	3.39676	3.36565	3.28373	3.05575	2.82811	3.00222	2.80727	2.55114	2.36663	1.88581
b0146071000000141	b0146	sfsA	1.65805	1.72475	1.74048	1.85495	1.71859	1.31462	0.924906	0.956841	0.758147	0.456151	0.421236	0.345543
b0147071000000142	b0147	ligT	2.04138	1.86885	1.94468	1.63484	1.32484	0.767927	0.446883	0.457064	0.374966	0.350773	0.371563	0.480785
b0148071000000143	b0148	hrpB	1.28649	1.11628	1.22514	1.12122	1.01803	0.537471	0.212843	0.312175	0.209406	0.15616	0.217946	0.141173
b0149071000000144	b0149	mrcB	1.47531	1.63181	1.63445	1.70841	1.88639	1.67921	1.41577	1.30164	0.882464	0.331592	0.352575	0.216267
b0150071000000145	b0150	fhuA	3.32644	3.5416	3.66002	3.6658	3.58998	2.97913	2.39193	1.69122	1.01526	0.645043	0.42163	0.317253
b0151071000000146	b0151	fhuC	2.33379	2.50774	2.15262	2.57208	2.62101	2.19517	1.43973	0.86938	0.401634	0.128972	0.0497719	0.0551142
b0152071000000147	b0152	fhuD	1.28443	1.22261	1.12925	1.3587	1.41041	1.35647	1.02208	0.66264	0.376523	0.175957	0.122671	0.130403
b0153071000000148	b0153	fhuB	1.55492	1.57908	1.36289	1.73108	1.69125	1.59142	1.6377	1.38228	0.713695	0.287387	0.294444	0.228443
b0154071000000149	b0154	hemL	3.15742	3.18856	2.88463	2.98932	2.97904	2.58096	2.50708	2.59096	2.2478	2.01926	2.18629	1.57345
b0155071000000150	b0155	clcA	1.5654	1.5599	1.43801	1.53379	1.36105	0.862241	0.586158	0.530964	0.377621	0.262719	0.217419	0.176121
b0156071000000151	b0156	erpA	2.54655	2.25476	2.57988	2.2079	2.01675	1.59409	1.24451	1.20513	0.949543	0.670262	0.530713	0.36975
b0157071000000152	b0157	yadS	1.35807	1.1579	1.31991	1.19926	0.969151	0.593964	0.351543	0.314791	0.272917	0.228092	0.171992	0.159663
b0158071000000153	b0158	btuF	1.8318	1.63701	1.9487	1.86473	1.76349	1.11696	0.549459	0.515003	0.284997	0.275711	0.239111	0.243413
b0159071000000154	b0159	mtn	2.67305	2.39476	2.64857	2.44143	2.45565	1.9232	1.73035	1.72458	1.31867	1.22493	1.23514	0.978128
b0160071000000155	b0160	dgt	1.72959	1.65213	1.67202	1.58442	1.67684	1.22947	1.00615	1.07711	0.944568	0.776036	0.766868	0.510726
b0161071000000156	b0161	degP	2.05374	2.29709	2.29699	2.23391	2.4198	2.22926	2.01609	2.16621	1.75679	1.43494	1.30161	0.788107
b0162071000000157	b0162	cdaR	1.00288	0.769507	0.926352	0.778506	0.561687	0.342069	0.240483	0.29341	0.282813	0.173746	0.193166	0.203809
b0163071000000158	b0163	yaeH	0.510731	0.416483	0.587658	0.441944	0.427644	0.313416	0.318319	0.253531	0.23967	0.171791	0.222184	0.167191
b0164071000000159	b0164	yaeI	1.32466	1.34705	1.22292	1.35328	1.38944	1.00778	0.708006	0.633942	0.3929	0.193606	0.2414	0.157634
b0166071000000160	b0166	dapD	4.02327	4.0107	3.83026	3.94348	4.05928	3.85907	3.65305	3.83036	3.53723	3.17955	2.82312	1.38019
b0167071000000161	b0167	glnD	2.17637	2.04719	2.17369	2.20009	2.3452	2.00601	1.44478	1.33492	0.935411	0.363323	0.313388	0.253212
b0168071000000162	b0168	map	3.60808	3.37103	3.59393	3.51259	3.32613	2.83924	2.39568	2.20257	1.70773	0.992441	0.801441	0.379637
b0169071000000163	b0169	rpsB	5.13044	5.04545	5.06372	5.06177	5.25059	5.08269	5.00037	5.12943	4.88114	4.56251	4.30701	3.02678
b0170071000000164	b0170	tsf	4.36636	4.31733	4.37369	4.42487	4.48707	4.32101	4.18124	4.27427	3.92343	3.68228	3.29558	1.92301
b0171071000000165	b0171	pyrH	3.56851	3.74709	3.69635	3.67414	3.86574	3.73827	3.69877	3.86112	3.47836	3.35017	3.16497	2.01783
b0172071000000166	b0172	frr	3.37035	3.7218	3.76265	3.64874	3.69574	3.27125	2.9517	3.12435	2.59414	2.35035	2.09682	1.31777
b0173071000000167	b0173	dxr	2.46749	2.37284	2.52599	2.60013	2.73139	2.52034	2.18547	2.0677	1.59547	0.674298	0.491957	0.254484
b0174071000000168	b0174	ispU	3.33651	3.39963	3.08318	3.37162	3.09791	2.53563	1.99528	1.94912	1.61751	0.786037	0.59705	0.433059
b0175071000000169	b0175	cdsA	3.25055	3.3692	3.33813	3.52326	3.56453	3.13867	2.45399	2.39027	2.05476	1.01767	0.761458	0.560869
b0176071000000170	b0176	rseP	2.92597	2.73738	2.84573	3.11373	3.16682	2.6591	2.0062	1.97944	1.57809	0.816393	0.689916	0.38557
b0177071000000171	b0177	bamA	4.03682	3.84691	3.88624	3.94667	4.12444	4.11724	4.03832	4.15204	3.58086	2.47994	1.62048	0.56161
b0178071000000172	b0178	skp	4.18377	4.24298	4.25097	4.41565	4.56914	4.42621	4.30815	4.58833	4.39719	4.05437	3.76775	2.42739
b0179071000000173	b0179	lpxD	3.71834	3.48217	3.78513	3.79877	3.98272	3.77969	3.75535	3.88126	3.57043	3.1533	2.49887	0.884618
b0180071000000174	b0180	fabZ	3.57879	3.44328	3.32005	3.49331	3.65529	3.47308	3.30582	3.51763	3.3207	3.03445	2.55133	1.26651
b0181071000000175	b0181	lpxA	3.53438	3.77557	3.8034	3.71781	3.84895	3.65927	3.40535	3.74261	3.47048	3.27837	3.03378	1.55075
b0182071000000176	b0182	lpxB	2.68695	2.55226	2.44728	2.77175	2.86581	2.65091	2.26347	2.40621	2.37919	2.07236	1.47056	0.322105
b0183071000000177	b0183	rnhB	2.23886	1.95555	2.21471	2.40361	2.61913	2.52558	2.14053	2.28652	2.18463	1.92449	1.49506	0.355925
b0184071000000178	b0184	dnaE	2.72596	2.68901	2.3354	2.74857	2.78464	2.59765	2.52985	2.7718	2.69889	2.41907	2.41939	0.807545
b0185071000000179	b0185	accA	3.67799	3.70912	3.40801	3.68463	3.59439	3.33893	3.03492	3.20431	2.95692	2.48848	2.38593	1.08692
b0186071000000180	b0186	ldcC	1.88941	1.81286	1.79917	1.85073	1.86713	1.57765	1.15202	0.988336	0.808307	0.652013	0.604009	0.241776
b0187071000000181	b0187	yaeR	1.81811	1.72894	1.67293	1.58337	1.53067	1.23138	0.84664	0.767647	0.582229	0.468141	0.420373	0.217088
b0188071000000182	b0188	tilS	1.59536	1.73833	1.79453	1.64518	1.30079	0.877986	0.543313	0.479662	0.284562	0.254559	0.227925	0.150895
b0189071000000183	b0189	rof	1.28148	1.13323	1.35269	0.97998	0.876106	0.490125	0.349719	0.368161	0.304066	0.135186	0.148525	0.0800309
b0190071000000185	b0190	yaeQ	2.64907	2.61904	2.77682	2.46247	2.36866	1.82463	1.20323	1.03082	0.679171	0.393324	0.349917	0.263199
b0191071000000186	b0191	arfB	1.84727	1.925	1.79955	1.81073	1.72004	1.28604	0.782394	0.681708	0.442223	0.322772	0.241999	0.26378
b0192071000000187	b0192	nlpE	1.91987	1.73835	1.93437	1.82213	1.78474	1.19192	0.664194	0.598969	0.344381	0.184549	0.177849	0.137677
b0193071000000188	b0193	yaeF	0.344148	0.503485	0.349585	0.399216	0.400206	0.197949	0.10829	0.140498	0.173349	0.100068	0.14222	0.152375
b0194071000000189	b0194	proS	3.29103	3.27321	2.96147	3.25143	3.39345	3.00083	2.92209	3.13006	2.68932	2.43412	2.22901	0.879525
b0195071000000190	b0195	tsaA	2.15687	2.23453	2.02844	2.08257	2.02955	1.69864	1.35262	1.20985	0.864269	0.559394	0.477677	0.239023
b0196071000000191	b0196	rcsF	3.50602	3.42732	3.33647	3.27822	3.32002	2.94084	2.48348	2.41748	1.91181	1.29583	0.948014	0.338881
b0197071000000192	b0197	metQ	4.96341	4.88279	4.88134	5.07523	5.12749	4.93702	4.72745	4.82851	4.55507	4.37895	4.2313	3.44492
b0198071000000193	b0198	metI	4.48496	4.2994	4.30108	4.51172	4.4348	3.72564	2.83077	2.36548	1.7026	0.941507	0.82288	0.397444
b0199071000000194	b0199	metN	4.35284	4.1369	4.2505	4.06857	3.82859	2.78688	1.87205	1.551	0.987163	0.497425	0.478961	0.266955
b0200071000000195	b0200	gmhB	2.99751	2.90725	3.02221	2.90459	2.71028	2.14878	1.57397	1.36307	0.956683	0.499964	0.375524	0.228237
b0207071000000196	b0207	dkgB	1.61583	1.41909	1.59396	1.72605	1.59278	1.2804	1.04664	1.03058	0.744083	0.466909	0.37916	0.180993
b0208071000000197	b0208	yafC	1.44379	1.54146	1.5878	1.36395	1.2881	1.06521	0.703451	0.675698	0.472247	0.276144	0.26463	0.209088
b0209071000000198	b0209	yafD	2.54795	2.39075	2.50252	2.27571	1.83477	1.27901	0.696733	0.631558	0.473231	0.265625	0.278674	0.325108
b0210071000000199	b0210	yafE	0.830745	0.767642	0.951329	0.824401	0.5758	0.57463	0.300893	0.335942	0.235694	0.132774	0.171404	0.146498
b0211071000000200	b0211	mltD	2.36262	2.22199	2.02719	2.12653	1.89088	1.39999	0.994468	0.870814	0.586222	0.363773	0.249686	0.270878
b0212071000000201	b0212	gloB	1.29649	1.51273	1.33733	1.42128	1.42221	1.24968	1.22847	1.12112	1.0753	0.765627	0.633862	0.403797
b0213071000000202	b0213	yafS	1.55912	1.34168	1.51419	1.20776	0.981317	0.6596	0.378159	0.35826	0.241556	0.167079	0.156221	0.114915
b0214071000000203	b0214	rnhA	1.34918	1.2672	1.34695	1.246	0.934272	0.619093	0.336588	0.346016	0.248706	0.179767	0.167206	0.135821
b0215071000000204	b0215	dnaQ	1.92877	1.73828	1.88658	1.53708	1.16926	0.733535	0.380418	0.370299	0.288868	0.240136	0.210441	0.206497
b0217071000000205	b0217	yafT	0.53991	0.457983	0.49539	0.331726	0.247902	0.172357	0.165108	0.201397	0.171736	0.124124	0.129425	0.139598
b0218071000000207	b0218	yafU	0.105182	0.138685	0.12966	0.160941	0.109317	0.0672633	0.0629725	0.0682736	0.0973823	0.0492161	0.0420583	0.0342289
b0219071000000209	b0219	yafV	0.797658	1.00071	1.01112	0.767578	0.570506	0.346404	0.276153	0.271232	0.236204	0.128652	0.176532	0.162177
b0220071000000210	b0220	ivy	3.12542	3.06075	3.06014	3.12111	3.23544	3.06268	2.81549	3.10796	2.99259	2.84809	3.03662	2.79631
b0221071000000211	b0221	fadE	1.98458	1.98141	1.7314	1.87846	1.89416	1.60123	1.59385	1.70845	1.53483	1.38626	1.49236	0.926171
b0222071000000212	b0222	gmhA	2.43352	2.69079	2.68393	2.65364	2.61532	2.03978	1.5644	1.47294	1.02791	0.517616	0.431236	0.247915
b0223071000000213	b0223	yafJ	2.34674	2.1703	2.2842	2.29965	2.17327	1.51652	0.783589	0.645372	0.51731	0.245425	0.327573	0.279581
b0224071000000214	b0224	yafK	3.26267	3.17081	3.23929	2.89635	2.61904	1.87601	1.0928	1.03905	0.679171	0.307667	0.302677	0.222522
b0225071000000215	b0225	yafQ	1.51559	1.61846	1.50658	1.30744	0.912277	0.478202	0.218973	0.269836	0.219402	0.175032	0.194431	0.197883
b0226071000000216	b0226	dinJ	1.5985	1.47826	1.58411	1.30577	0.797385	0.431263	0.260385	0.296202	0.224257	0.175678	0.197592	0.197638
b0227071000000217	b0227	yafL	0.31623	0.281519	0.27223	0.26931	0.284822	0.214129	0.100241	0.149693	0.154444	0.1221	0.107289	0.157906
b0228071000000218	b0228	rayT	1.30487	1.28272	1.24329	1.18693	1.05921	0.6319	0.326877	0.419543	0.320622	0.237128	0.26757	0.230742
b0229071000000219	b0229	lfhA	0.367957	0.426871	0.270888	0.280915	0.256277	0.204643	0.106029	0.146311	0.134858	0.195555	0.2067	0.137854
b0230071000000220	b0230	lafU	0.270747	0.232752	0.326268	0.227342	0.248144	0.158221	0.14076	0.193607	0.129839	0.145045	0.184914	0.154981
b0231071000000221	b0231	dinB	1.91489	2.00196	1.82932	1.68039	1.28373	0.783974	0.392369	0.47529	0.321536	0.257798	0.242219	0.239637
b0232071000000222	b0232	yafN	1.06932	1.10605	1.05588	0.968258	0.694545	0.370975	0.147932	0.197158	0.118148	0.137565	0.120644	0.11298
b0233071000000223	b0233	yafO	0.91684	0.862618	0.923135	0.778482	0.525055	0.272597	0.150242	0.128745	0.129505	0.121047	0.108634	0.112881
b0234071000000224	b0234	yafP	0.396474	0.414557	0.371711	0.411863	0.279155	0.17649	0.11753	0.15036	0.157439	0.097544	0.138173	0.123498
b0235071000000225	b0235	ykfJ	0.20766	0.210573	0.312755	0.197763	0.379785	0.182494	0.178162	0.202265	0.121689	0.155091	0.153363	0.126453
b0236071000000226	b0236	prfH	0.236385	0.205416	0.262484	0.237168	0.230436	0.155703	0.140767	0.140424	0.168523	0.138154	0.167804	0.168083
b0237071000000227	b0237	pepD	3.29788	3.20121	3.28808	3.25953	3.40834	3.31444	3.0181	3.22965	2.93387	2.52172	2.40262	1.42575
b0238071000000228	b0238	gpt	2.70758	2.52684	3.00018	2.69155	2.48208	1.96514	1.51935	1.41783	0.865163	0.446403	0.536885	0.435337
b0239071000000229	b0239	frsA	2.25645	2.13591	2.02588	1.91517	1.79624	1.23251	0.771309	0.687297	0.454825	0.248772	0.270221	0.161404
b0240071000000230	b0240	crl	3.21523	3.18184	2.9038	2.88152	2.66131	2.2827	2.02884	2.12892	1.84889	1.71669	1.48901	1.16087
b0241071000000231	b0241	phoE	0.406976	0.417581	0.364167	0.356563	0.358229	0.279127	0.218864	0.241518	0.230413	0.222495	0.22313	0.243206
b0242071000000232	b0242	proB	3.90023	3.8303	3.70768	3.91177	3.7216	3.14766	2.27399	1.89393	1.26644	0.439151	0.37233	0.266819
b0243071000000233	b0243	proA	3.55964	3.50703	3.34916	3.59191	3.51612	3.35515	2.69573	2.61884	2.31727	1.30098	0.860356	0.357098
b0245071000000235	b0245	ykfI	0.613273	0.587983	0.694362	0.671066	0.642456	0.479196	0.282557	0.33539	0.286024	0.202906	0.235869	0.170395
b0246071000000236	b0246	yafW	1.00304	0.823628	0.96999	1.02729	0.888034	0.711853	0.460842	0.536415	0.380903	0.313683	0.373323	0.297043
b0247071000000238	b0247	ykfG	0.446252	0.350506	0.417184	0.434473	0.36265	0.388208	0.249496	0.260947	0.239654	0.208894	0.197278	0.207358
b0248071000000239	b0248	yafX	2.01638	2.06117	1.83172	1.78314	1.40424	0.939365	0.520656	0.596375	0.419331	0.251536	0.333456	0.243886
b0249071000000240	b0249	ykfF	1.37181	1.25593	1.46812	1.31956	1.17025	0.848858	0.546064	0.620612	0.507963	0.393654	0.461407	0.330993
b0250071000000241	b0250	ykfB	3.57692	3.4717	3.51278	3.46378	3.44957	3.26241	2.92093	3.21125	2.85185	2.44631	2.58312	1.61704
b0251071000000242	b0251	yafY	2.55062	2.35649	2.46535	2.30679	2.49295	2.17197	1.79331	2.07595	1.76955	1.36855	1.35277	0.895644
b0252071000000245	b0252	yafZ	0.524831	0.547658	0.526177	0.401474	0.599422	0.504514	0.373698	0.411932	0.400554	0.286437	0.323502	0.31916
b0253071000000246	b0253	ykfA	0.812266	0.820149	0.697073	0.690431	0.672408	0.499667	0.34596	0.388971	0.309423	0.201826	0.148822	0.170715
b0254071000000247	b0254	perR	0.804743	0.798136	0.913614	0.675146	0.574458	0.302613	0.208803	0.276583	0.285761	0.197464	0.162985	0.179516
b0256071000000249	b0256	insI1	1.53386	1.54374	1.43291	1.5947	1.37863	0.927908	0.627662	0.658944	0.470028	0.284747	0.293636	0.202126
b0258071000000250	b0258	ykfC	0.895826	0.975958	1.07031	1.07927	1.13698	0.92382	0.587407	0.668183	0.449427	0.325115	0.258358	0.201006
b0259071000000251	b0259	insH1	4.82592	4.7974	4.68283	4.66797	4.6849	4.22453	3.80042	3.89942	3.68691	3.85421	4.09099	1.98959
b0260071000000252	b0260	mmuP	3.08831	2.99161	2.99479	2.98017	2.64697	2.00838	1.25239	1.19068	0.732329	0.304229	0.313429	0.258003
b0261071000000253	b0261	mmuM	2.83623	2.49732	2.72253	2.78309	2.67434	2.08999	1.4002	1.21489	0.732448	0.342488	0.276759	0.18639
b0262071000000254	b0262	afuC	0.441581	0.54757	0.385553	0.431717	0.517543	0.399969	0.217329	0.305491	0.231927	0.134504	0.20045	0.13336
b0263071000000255	b0263	afuB	0.527322	0.49762	0.426817	0.573036	0.614355	0.454453	0.277664	0.33023	0.242191	0.189073	0.217899	0.190881
b0264071000000256	b0264	insB1	2.09629	2.06482	1.77708	1.76316	1.5103	1.09839	0.716819	0.66556	0.544418	0.338879	0.332628	0.278585
b0265071000000257	b0265	insA	2.98965	3.0419	2.80411	2.98481	2.87961	2.44911	1.8034	1.75787	1.26848	0.734344	0.653495	0.509721
b0266071000000259	b0266	yagB	0.900736	0.895052	0.978601	0.635191	0.55193	0.328629	0.178101	0.219626	0.158453	0.133125	0.114158	0.120702
b0267071000000260	b0267	yagA	0.538653	0.421934	0.46542	0.496646	0.464231	0.413316	0.247105	0.466869	0.29386	0.310279	0.374521	0.419659
b0268071000000261	b0268	yagE	0.735186	0.64394	0.761955	0.742068	0.639974	0.544104	0.460835	0.50051	0.430631	0.280761	0.277905	0.114698
b0269071000000262	b0269	yagF	0.844133	0.706698	0.805802	0.899148	0.902083	0.784836	0.539642	0.603481	0.523849	0.409469	0.364659	0.372333
b0270071000000263	b0270	yagG	0.776045	0.880165	0.667908	0.69703	0.721781	0.687907	0.557659	0.645596	0.530694	0.503993	0.518865	0.37327
b0271071000000264	b0271	yagH	0.684206	0.762615	0.815914	0.747364	0.774573	0.576559	0.585586	0.695811	0.58115	0.534971	0.562434	0.372163
b0272071000000265	b0272	yagI	2.21208	2.1586	2.05659	1.96462	1.76219	1.28844	0.793196	0.799751	0.702177	0.426354	0.412611	0.278904
b0273071000000266	b0273	argF	3.68165	3.72053	3.5603	3.51845	3.40725	2.98623	2.65316	2.63144	2.28455	1.73232	1.53624	0.654629
b0276071000000269	b0276	yagJ	0.276995	0.407806	0.417357	0.330919	0.184467	0.127563	0.104978	0.164567	0.105031	0.0911223	0.103467	0.120615
b0277071000000270	b0277	yagK	0.342597	0.431633	0.426702	0.286411	0.283641	0.219645	0.170813	0.249314	0.160933	0.17767	0.205163	0.172414
b0278071000000271	b0278	yagL	0.190009	0.23347	0.224442	0.236815	0.219288	0.112809	0.0998955	0.13461	0.108774	0.100766	0.110387	0.0631563
b0279071000000272	b0279	yagM	0.242313	0.142208	0.178933	0.171257	0.176202	0.115756	0.0954025	0.16222	0.0891863	0.122806	0.133816	0.105527
b0280071000000273	b0280	yagN	1.07001	1.16271	1.10571	0.740029	0.478641	0.193097	0.133514	0.116169	0.0859916	0.102151	0.102759	0.0292531
b0281071000000274	b0281	intF	1.9133	1.95424	1.96646	1.93891	1.47194	0.88652	0.451385	0.494797	0.388689	0.283269	0.303348	0.208948
b0282071000000275	b0282	NA	0.58522	0.537223	0.604629	0.402455	0.426935	0.312204	0.254751	0.309618	0.294808	0.178272	0.15414	0.0780012
b0283071000000276	b0283	paoD	0.670447	0.603442	0.661885	0.56646	0.6492	0.465361	0.410684	0.443651	0.351125	0.266866	0.229248	0.159974
b0284071000000277	b0284	paoC	0.890598	0.875488	0.837153	0.766265	0.833534	0.701748	0.543387	0.610187	0.520927	0.218731	0.444753	0.302375
b0285071000000278	b0285	paoB	0.421747	0.365512	0.456301	0.390925	0.400763	0.327548	0.212003	0.251497	0.243977	0.187122	0.153795	0.135206
b0286071000000279	b0286	paoA	0.472088	0.578652	0.511909	0.434849	0.450096	0.358784	0.278374	0.219871	0.230118	0.170782	0.142482	0.118219
b0287071000000280	b0287	yagU	3.8449	4.02325	4.03828	4.08714	4.19207	3.94004	3.80294	4.0488	3.74138	3.5143	3.74884	2.85417
b0288071000000281	b0288	ykgJ	0.79676	0.793366	0.686891	0.812308	0.72013	0.519336	0.343896	0.405425	0.319885	0.208323	0.177849	0.180699
b0289071000000282	b0289	ecpE	0.623916	0.674005	0.663776	0.645446	0.636296	0.491208	0.329562	0.42084	0.314474	0.238961	0.228185	0.232189
b0290071000000283	b0290	ecpD	0.827364	0.753511	0.727708	0.651246	0.706999	0.441654	0.297279	0.481644	0.298599	0.163728	0.19722	0.128304
b0291071000000284	b0291	ecpC	0.488741	0.550944	0.524775	0.396812	0.42943	0.341668	0.272435	0.253887	0.191495	0.212742	0.251871	0.22781
b0292071000000285	b0292	ecpB	0.534926	0.486728	0.497495	0.459858	0.483509	0.376343	0.29105	0.227751	0.23341	0.134512	0.193417	0.200456
b0293071000000286	b0293	ecpA	0.510122	0.581547	0.500398	0.594807	0.562572	0.464942	0.502363	0.532129	0.497127	0.387554	0.336261	0.298875
b0294071000000287	b0294	ecpR	0.221352	0.237092	0.189219	0.250079	0.223375	0.169613	0.139782	0.0882964	0.164758	0.0778729	0.0916401	0.123186
b0295071000000288	b0295	ykgL	0.313393	0.359148	0.327663	0.255495	0.293574	0.312254	0.180044	0.208784	0.241153	0.215743	0.204781	0.258579
b0296071000000290	b0296	ykgM	0.212309	0.180805	0.152187	0.178821	0.164854	0.159588	0.134172	0.157121	0.151687	0.112384	0.150681	0.14501
b0297071000000292	b0297	eaeH	0.109731	0.101014	0.128073	0.129832	0.148227	0.135839	0.105598	0.126954	0.155796	0.0847227	0.111425	0.120169
b0298071000000293	b0298	insE1	1.81938	1.87083	1.66194	1.52324	1.43009	1.02732	0.748472	0.843971	0.774381	0.612354	0.886374	0.623248
b0299071000000294	b0299	insF1	1.49613	1.59616	1.33641	1.27572	1.30747	1.02001	0.968011	0.78942	0.761951	0.578839	0.665127	0.557325
b0300071000000295	b0300	ykgA	0.924924	0.838591	0.95121	0.677901	0.525614	0.245646	0.144395	0.206214	0.123389	0.0986656	0.112101	0.111375
b0301071000000297	b0301	ykgB	0.989172	1.11876	1.0025	1.16663	1.03601	0.898377	0.780833	0.912942	0.780724	0.616745	0.595374	0.375634
b0303071000000298	b0303	ykgI	0.403066	0.405444	0.416199	0.49657	0.417544	0.34359	0.271342	0.279034	0.295798	0.181613	0.184281	0.0762238
b0304071000000299	b0304	ykgC	0.950377	0.876961	0.943584	0.987468	0.978117	0.871447	0.727683	0.872344	0.758984	0.648235	0.656574	0.395951
b0305071000000300	b0305	ykgD	0.376231	0.353984	0.272982	0.223946	0.214223	0.132774	0.0499923	0.0649514	0.0344692	0.0342055	0.0476143	0.0365125
b0306071000000301	b0306	ykgE	0.950603	0.905153	0.869559	0.724773	0.870009	0.752914	0.567248	0.633899	0.497251	0.468809	0.420557	0.340345
b0307071000000302	b0307	ykgF	1.345	1.35387	1.3249	1.2505	1.36404	1.02595	0.809976	0.967971	0.70402	0.604995	0.61778	0.313589
b0308071000000303	b0308	ykgG	1.11839	1.1527	0.937769	1.07921	1.28349	0.963953	0.844988	0.872136	0.653504	0.511189	0.483637	0.302475
b0310071000000304	b0310	ykgH	0.239886	0.159787	0.198609	0.200259	0.232602	0.237691	0.196645	0.222191	0.157938	0.137921	0.129474	0.128037
b0311071000000305	b0311	betA	1.24071	1.09428	1.19099	1.27933	1.39937	1.37447	1.15096	1.14616	0.851069	0.463932	0.332949	0.238713
b0312071000000306	b0312	betB	2.24672	2.24942	2.084	2.1748	2.31214	1.861	1.37465	1.30265	0.893591	0.485614	0.395618	0.282987
b0313071000000307	b0313	betI	1.48717	1.44884	1.28951	1.23369	1.22654	0.824423	0.542734	0.484363	0.315341	0.257563	0.150431	0.119583
b0314071000000308	b0314	betT	1.41044	1.36594	1.26096	1.2724	1.09623	0.679252	0.332575	0.317365	0.260148	0.120705	0.119615	0.148841
b0315071000000309	b0315	yahA	1.95245	2.03933	2.12273	1.64604	1.40703	1.11346	0.600696	0.652402	0.585764	0.364468	0.383237	0.368559
b0316071000000310	b0316	yahB	1.22045	1.19906	1.16505	0.829921	0.643515	0.323408	0.23022	0.234304	0.19507	0.0950678	0.174317	0.135206
b0317071000000311	b0317	yahC	0.389226	0.354139	0.387279	0.385844	0.363743	0.319044	0.214963	0.250508	0.176571	0.206094	0.199054	0.220005
b0318071000000312	b0318	yahD	0.357832	0.375622	0.325821	0.310342	0.376112	0.234155	0.275121	0.264272	0.245457	0.162274	0.116307	0.180993
b0319071000000313	b0319	yahE	0.292655	0.287212	0.242242	0.250366	0.285574	0.182781	0.166963	0.241514	0.217425	0.16491	0.190576	0.169242
b0320071000000314	b0320	yahF	0.409995	0.407323	0.377879	0.424736	0.397027	0.353274	0.329642	0.371674	0.371027	0.28411	0.333535	0.272796
b0321071000000315	b0321	yahG	0.511973	0.459179	0.420942	0.368229	0.485613	0.390182	0.346525	0.37787	0.286248	0.321207	0.345364	0.263071
b0323071000000316	b0323	yahI	0.532247	0.369628	0.474827	0.419451	0.42969	0.377571	0.354797	0.328572	0.294949	0.265444	0.3012	0.227282
b0324071000000317	b0324	yahJ	1.07883	1.01125	0.765283	0.940186	0.929852	0.801431	0.745312	0.694673	0.561337	0.495376	0.453157	0.256085
b0325071000000318	b0325	yahK	2.9414	2.99731	2.92084	2.83628	3.06134	2.79309	2.5979	2.89332	2.59984	2.33386	2.25159	1.36485
b0326071000000319	b0326	yahL	0.111516	0.0138053	0.0673335	0.0596786	0.0716845	0.0422578	0.0981718	0.0660818	0.109475	0.0405399	0.0416556	0.0508812
b0327071000000320	b0327	yahM	0.267727	0.31534	0.332777	0.165903	0.131392	0.100938	0.0927046	0.0582498	0.0796182	0.0279959	0.0512303	0.0355331
b0328071000000321	b0328	yahN	0.621609	0.493111	0.584046	0.427699	0.376879	0.283328	0.263468	0.195914	0.228065	0.139261	0.163632	0.188073
b0329071000000322	b0329	yahO	0.680711	0.882331	0.781679	1.00184	0.85027	0.777716	0.715927	0.746937	0.844442	0.690219	0.637663	0.694161
b0330071000000323	b0330	prpR	0.49708	0.515958	0.420938	0.339687	0.408454	0.375775	0.256012	0.325446	0.239467	0.268408	0.291102	0.226921
b0331071000000324	b0331	prpB	0.490141	0.572531	0.530581	0.309125	0.6684	0.505602	0.151898	0.660226	0.579616	0.200862	0.379445	0.297821
b0333071000000325	b0333	prpC	0.460838	0.502978	0.392619	0.435347	0.468849	0.42377	0.281408	0.43014	0.390047	0.218746	0.456778	0.312457
b0334071000000326	b0334	prpD	0.659927	0.674165	0.619059	0.623441	0.778886	0.584141	0.375258	0.707583	0.638947	0.378502	0.644018	0.510102
b0335071000000327	b0335	prpE	0.584136	0.595399	0.676694	0.503882	0.54396	0.438461	0.344401	0.452735	0.437059	0.329068	0.473082	0.328376
b0336071000000328	b0336	codB	4.29609	4.24714	4.11822	4.19426	4.2363	3.97819	4.03056	4.21111	3.86387	3.83343	3.91664	3.12352
b0337071000000329	b0337	codA	3.49416	3.56514	3.30116	3.58779	3.52831	3.33267	3.32161	3.38549	3.05306	3.03274	2.95909	2.10015
b0338071000000330	b0338	cynR	1.29638	1.41767	1.33999	1.38077	1.2129	1.05295	0.885901	0.849639	0.785898	0.576856	0.557971	0.30442
b0339071000000331	b0339	cynT	0.729655	0.768165	0.636449	0.681877	0.658499	0.510331	0.457091	0.428566	0.348658	0.256676	0.314944	0.231014
b0340071000000332	b0340	cynS	0.711227	0.669196	0.585716	0.610983	0.733854	0.529993	0.477369	0.520704	0.424848	0.251213	0.30818	0.184494
b0341071000000333	b0341	cynX	0.544385	0.525212	0.481934	0.486134	0.538056	0.375343	0.298641	0.304406	0.163392	0.227827	0.266902	0.228283
b0342071000000334	b0342	lacA	0.319675	0.317	0.301932	0.313275	0.350188	0.269412	0.188838	0.220595	0.203456	0.151117	0.145541	0.110093
b0343071000000335	b0343	lacY	0.58047	0.432835	0.41972	0.444917	0.544562	0.395948	0.410249	0.450735	0.313634	0.22313	0.266497	0.191082
b0344071000000336	b0344	lacZ	0.535735	0.393739	0.428677	0.402134	0.523246	0.382217	0.338225	0.401731	0.254899	0.19102	0.245254	0.152058
b0345071000000337	b0345	lacI	1.81537	1.75555	1.59411	1.44413	1.22306	0.773476	0.380717	0.495801	0.32112	0.164814	0.202579	0.157025
b0346071000000338	b0346	mhpR	2.17442	2.17949	2.063	2.00844	1.85117	1.34666	0.864632	0.739576	0.4943	0.274955	0.288498	0.261068
b0347071000000339	b0347	mhpA	0.498258	0.495795	0.445264	0.529607	0.453954	0.397309	0.245089	0.262843	0.240338	0.233041	0.2269	0.200419
b0348071000000340	b0348	mhpB	0.611068	0.600221	0.541386	0.555657	0.572663	0.503648	0.304267	0.359364	0.304004	0.201264	0.195387	0.213584
b0349071000000341	b0349	mhpC	0.98665	0.972846	0.979208	0.901919	1.04507	0.943093	0.838358	1.06054	0.845179	0.684643	0.700682	0.495162
b0350071000000342	b0350	mhpD	0.88771	0.99499	0.921861	0.918333	1.02668	0.942339	0.8221	0.917029	0.81441	0.642798	0.664111	0.391173
b0351071000000343	b0351	mhpF	0.867722	0.916123	0.817543	0.838606	0.916681	0.78929	0.694625	0.692435	0.661672	0.521472	0.44867	0.268178
b0352071000000344	b0352	mhpE	1.16991	1.0501	1.12119	1.0672	1.16219	0.996726	0.905531	0.986795	0.811865	0.657355	0.662134	0.323557
b0353071000000345	b0353	mhpT	0.61479	0.487419	0.611241	0.577202	0.56513	0.37752	0.330001	0.373042	0.353144	0.275599	0.311739	0.21266
b0354071000000346	b0354	yaiL	1.98115	1.98571	1.89531	1.91465	1.83802	1.39671	0.874462	0.81142	0.572803	0.356403	0.262764	0.153534
b0355071000000347	b0355	frmB	1.02885	1.11293	0.956927	1.02521	1.07233	1.00578	0.880975	0.953481	0.831878	0.753692	0.672543	0.470411
b0356071000000348	b0356	frmA	3.05776	3.18607	3.10645	3.16244	3.26867	3.05918	2.86625	3.06069	2.85965	2.96473	3.12568	2.43578
b0357071000000349	b0357	frmR	2.66318	2.64046	2.64169	2.7154	2.78246	2.7054	2.55819	2.72879	2.67985	2.46192	2.62245	2.28635
b0358071000000350	b0358	yaiO	0.319143	0.374439	0.266931	0.286222	0.243985	0.196303	0.11548	0.169269	0.0924577	0.156518	0.145532	0.145303
b0360071000000352	b0360	insC1	2.23875	2.26024	1.9539	2.10904	2.06548	1.79981	1.63951	1.58002	1.22305	0.520161	0.461868	0.393012
b0361071000000353	b0361	insD1	2.97642	2.95646	2.7804	2.92378	2.84583	2.42997	2.07896	2.10037	1.71432	0.844094	0.706633	0.537443
b0363071000000354	b0363	yaiP	0.294267	0.342025	0.358527	0.352816	0.372474	0.251136	0.188507	0.200103	0.187149	0.100061	0.151128	0.15787
b0364071000000355	b0364	yaiS	0.186579	0.257296	0.230395	0.192348	0.177486	0.167943	0.133531	0.136002	0.0678721	0.133785	0.183007	0.178048
b0365071000000356	b0365	tauA	1.55248	1.62096	1.48083	1.67993	1.60962	1.30173	1.07578	1.09503	0.888252	0.559167	0.478224	0.325375
b0366071000000357	b0366	tauB	1.45732	1.41767	1.49058	1.47219	1.5325	1.20231	0.876436	1.0482	0.854104	0.450905	0.409191	0.260901
b0367071000000358	b0367	tauC	0.934212	0.962103	0.823941	0.997469	1.07202	0.916276	0.684776	0.714997	0.506044	0.303697	0.281579	0.15326
b0368071000000359	b0368	tauD	1.02236	1.11528	0.935975	1.10763	1.12148	1.04815	0.939	0.88935	0.74203	0.402825	0.339043	0.228763
b0369071000000360	b0369	hemB	2.62972	2.44695	2.72595	2.44158	2.37494	2.0143	1.78461	1.87181	1.5051	1.03013	0.925582	0.462955
b0375071000000364	b0375	yaiV	0.0803601	0.0974186	0.107458	0.119352	0.0708443	0.0525159	0.0252125	0.0701245	0.0344483	0.0570293	0.00764335	0.0433947
b0376071000000365	b0376	ampH	2.09176	1.89715	2.13529	1.9472	1.52177	0.963814	0.502558	0.400008	0.26952	0.211474	0.202162	0.204082
b0377071000000366	b0377	sbmA	0.988599	1.1533	1.13274	1.1281	1.11213	0.599558	0.382018	0.293825	0.22148	0.147739	0.166554	0.124015
b0378071000000367	b0378	yaiW	2.21721	2.3387	2.10589	2.16488	2.16456	1.4442	0.690678	0.609957	0.394125	0.183582	0.19381	0.163711
b0379071000000368	b0379	yaiY	0.409232	0.375549	0.3874	0.305679	0.348234	0.248813	0.159315	0.222428	0.176058	0.130733	0.100703	0.135488
b0380071000000369	b0380	yaiZ	1.04927	0.983114	0.842078	0.760187	0.573997	0.381559	0.162535	0.193959	0.165295	0.102418	0.107657	0.105851
b0381071000000370	b0381	ddlA	2.09381	2.0939	1.85468	2.01152	1.88527	1.71161	1.50118	1.52069	1.22862	0.887441	0.56548	0.232092
b0382071000000371	b0382	iraP	0.784748	0.677997	0.682048	0.560721	0.337864	0.229065	0.185406	0.1709	0.155769	0.104328	0.119631	0.0717708
b0383071000000372	b0383	phoA	0.809045	0.8893	0.78007	0.766044	0.848978	0.696241	0.529443	0.639971	0.492539	0.46321	0.463862	0.224191
b0384071000000373	b0384	psiF	0.889714	0.920054	0.770779	0.856683	0.767278	0.556777	0.449805	0.482584	0.489652	0.305709	0.254544	0.203539
b0385071000000374	b0385	yaiC	0.459378	0.440607	0.377146	0.401722	0.350545	0.337688	0.194145	0.294456	0.172995	0.220209	0.256329	0.226888
b0386071000000375	b0386	proC	2.6475	2.53216	2.391	2.32338	2.33175	1.96359	1.64611	1.79794	1.62411	1.03135	0.862736	0.303422
b0387071000000376	b0387	yaiI	1.19555	1.20554	1.12505	1.27567	1.09941	0.745263	0.522088	0.412217	0.211975	0.186158	0.196677	0.172052
b0388071000000377	b0388	aroL	2.57774	2.25532	2.58106	2.32927	1.87786	1.22809	0.750536	0.585201	0.522201	0.225956	0.202626	0.181452
b0389071000000378	b0389	yaiA	2.15475	2.39423	2.39836	2.49899	2.25659	1.57561	0.99893	0.993163	0.8069	0.489003	0.439905	0.335285
b0390071000000379	b0390	aroM	1.53799	1.54356	1.61071	1.82916	1.90606	1.47139	0.964767	0.794949	0.542832	0.311741	0.270199	0.136675
b0391071000000380	b0391	yaiE	2.49769	2.21065	2.40637	2.40596	2.50164	2.24358	1.98628	2.03745	1.74023	1.46996	1.35201	0.93297
b0392071000000381	b0392	ykiA	0.404929	0.350155	0.420142	0.390539	0.295342	0.251274	0.123569	0.13234	0.0938864	0.0915116	0.0601753	0.111376
b0393071000000382	b0393	rdgC	1.97557	2.15296	2.13121	2.08153	1.88616	1.54641	1.25586	1.27586	0.952656	0.579284	0.486021	0.261945
b0394071000000383	b0394	mak	2.2504	2.11755	2.19049	2.04299	2.03233	1.75048	1.34487	1.34319	1.07509	0.695881	0.587706	0.268535
b0396071000000384	b0396	araJ	0.80902	0.849571	0.734387	0.731122	0.720301	0.599026	0.506939	0.495719	0.353587	0.281284	0.239168	0.265076
b0397071000000385	b0397	sbcC	1.62451	1.60809	1.53571	1.76995	1.7349	1.45384	1.02911	0.817723	0.544606	0.241423	0.245174	0.190347
b0398071000000386	b0398	sbcD	1.45809	1.43575	1.3835	1.24937	1.20699	0.729748	0.404444	0.42758	0.214838	0.157407	0.222398	0.160833
b0399071000000387	b0399	phoB	1.55293	1.57758	1.60407	1.34372	1.33711	0.949826	0.618406	0.649505	0.456221	0.293519	0.266071	0.178105
b0400071000000388	b0400	phoR	0.779251	0.644253	0.766206	0.744995	0.702233	0.479394	0.330498	0.407779	0.248952	0.195555	0.210386	0.172063
b0401071000000389	b0401	brnQ	2.38899	2.65762	2.62417	2.61931	2.61951	2.21609	1.83713	1.85624	1.45455	0.682916	0.456277	0.238278
b0402071000000390	b0402	proY	2.04037	1.8757	2.01788	2.07089	2.09927	1.7137	1.26767	1.15927	0.806261	0.436877	0.373672	0.240994
b0403071000000391	b0403	malZ	1.757	1.75463	1.75032	1.76253	1.86799	1.62004	1.37009	1.42659	1.09151	0.709381	0.565143	0.231817
b0404071000000392	b0404	acpH	0.792822	0.674181	0.842101	0.598797	0.432556	0.297496	0.253597	0.227182	0.192747	0.104987	0.178802	0.0912795
b0405071000000393	b0405	queA	2.2087	2.29671	2.04295	1.94735	1.581	1.09114	0.577943	0.515227	0.291233	0.181264	0.188244	0.140839
b0406071000000394	b0406	tgt	3.96264	4.01995	3.83124	4.12024	4.14545	3.9546	3.77707	3.72042	3.3878	3.27045	3.20825	2.60807
b0407071000000395	b0407	yajC	3.71074	3.74117	3.47799	3.75333	3.71539	3.31762	2.96319	2.77192	2.17022	1.53539	1.31309	0.823203
b0408071000000396	b0408	secD	3.48976	3.74905	3.76141	3.75328	3.87988	3.55486	3.2108	2.89935	1.99908	0.750264	0.462336	0.304395
b0409071000000397	b0409	secF	3.53008	3.23381	3.60069	3.65283	3.74554	3.47177	3.29637	3.12845	2.27574	1.03909	0.625733	0.39006
b0410071000000398	b0410	yajD	1.96638	1.83325	1.92494	1.78985	1.66911	1.37648	0.998529	0.875069	0.61411	0.246606	0.194465	0.193385
b0411071000000399	b0411	tsx	2.73091	3.02487	2.92124	2.97639	2.91669	2.71054	2.5883	2.6195	2.33536	1.94348	1.52065	0.895864
b0412071000000400	b0412	yajI	0.531434	0.495594	0.578485	0.454225	0.362664	0.280089	0.179081	0.253587	0.204485	0.225337	0.177416	0.207957
b0413071000000401	b0413	nrdR	2.94594	2.87127	2.91475	2.62038	2.39699	1.79775	1.12287	1.0514	0.737722	0.331033	0.346644	0.182351
b0414071000000402	b0414	ribD	3.21054	3.38058	3.20165	3.21783	3.17003	2.48611	1.85598	1.6601	1.14019	0.622826	0.518582	0.2711
b0415071000000403	b0415	ribE	3.87248	4.00116	3.91365	4.01988	4.22148	3.9819	3.72058	3.86024	3.53485	3.03624	2.80065	1.469
b0416071000000404	b0416	nusB	4.14066	4.17751	4.1047	4.21297	4.36738	4.23456	3.99318	4.04736	3.73534	3.20746	2.89298	1.57064
b0417071000000405	b0417	thiL	2.67166	2.65685	2.4748	2.64384	2.89848	2.74109	2.40347	2.33665	1.65727	0.798294	0.573558	0.281416
b0418071000000406	b0418	pgpA	1.69153	1.53966	1.75593	1.58856	1.84231	1.78838	1.48577	1.30289	0.912061	0.319167	0.212929	0.0771657
b0419071000000407	b0419	yajO	1.50827	1.46068	1.49316	1.46996	1.55149	1.57092	1.3144	1.3238	1.21554	0.856848	0.821918	0.500469
b0420071000000408	b0420	dxs	2.64385	2.62179	2.33718	2.71775	2.82002	2.30603	1.70646	1.50652	0.956782	0.468867	0.268634	0.125606
b0421071000000409	b0421	ispA	2.94862	2.89949	2.77258	2.77442	2.36325	1.69066	0.977359	0.939977	0.469062	0.281492	0.187784	0.139385
b0422071000000410	b0422	xseB	3.37769	3.45701	3.28704	3.27442	2.94194	2.09013	1.16704	0.972263	0.647687	0.276751	0.278105	0.209928
b0423071000000411	b0423	thiI	2.47553	2.41497	2.34499	2.36708	2.30007	1.96842	1.50273	1.40963	1.03751	0.441067	0.280125	0.234402
b0424071000000412	b0424	yajL	1.50099	1.47196	1.32874	1.36391	1.33426	0.898418	0.611268	0.58251	0.488606	0.268672	0.241657	0.184653
b0425071000000413	b0425	panE	2.02046	2.1923	2.06922	1.94024	1.85146	1.28168	0.990003	0.849555	0.567747	0.295738	0.224039	0.152922
b0426071000000414	b0426	yajQ	2.55386	2.59986	2.3546	2.40705	2.33731	2.13121	1.98425	2.07468	1.74903	1.34381	1.07147	0.798927
b0427071000000415	b0427	yajR	0.875535	0.903937	0.801071	0.77053	0.725866	0.62501	0.586186	0.587625	0.417824	0.190067	0.172389	0.188633
b0428071000000416	b0428	cyoE	4.5304	4.67985	4.65455	4.61501	4.78832	4.65148	4.5832	4.75532	4.3702	4.38669	4.12583	2.39489
b0429071000000417	b0429	cyoD	4.75008	4.81571	4.90353	4.84386	4.98165	4.89075	4.82673	5.02801	4.78674	4.5548	4.35878	2.41461
b0430071000000418	b0430	cyoC	4.88337	4.78422	4.64027	4.78459	4.88883	4.72417	4.70439	4.78055	4.66076	4.34445	3.87433	1.95598
b0431071000000419	b0431	cyoB	4.87154	4.86353	4.75195	4.99741	5.04633	4.87145	4.68793	4.88016	4.59406	4.38279	3.90218	1.91414
b0432071000000420	b0432	cyoA	5.0938	4.99828	4.88691	5.09958	5.20327	4.91755	4.72762	4.84115	4.62574	4.19269	3.70182	1.77688
b0433071000000421	b0433	ampG	2.41364	2.41505	1.98679	2.30883	2.24835	1.5367	0.821913	0.630343	0.355983	0.180439	0.183314	0.110548
b0434071000000422	b0434	yajG	2.80696	2.82958	2.70882	2.60626	2.52033	2.00777	1.53509	1.47139	1.01189	0.539684	0.430192	0.317919
b0435071000000423	b0435	bolA	2.10289	1.99177	1.89171	1.98968	1.8148	1.4347	1.30751	1.42861	1.24597	1.04125	0.961564	0.761711
b0436071000000424	b0436	tig	4.09379	4.03401	3.77973	4.00457	4.03371	3.70686	3.55035	3.70121	3.30815	2.73165	2.18978	1.2627
b0437071000000425	b0437	clpP	3.58606	3.45607	3.57097	3.3619	3.55817	3.12765	2.71832	2.84839	2.35109	1.73563	1.36776	0.687636
b0438071000000426	b0438	clpX	3.51315	3.50088	3.39061	3.55308	3.59724	3.28357	2.9714	2.94452	2.54681	1.7746	1.48926	0.795545
b0439071000000427	b0439	lon	3.158	3.03088	3.20427	3.20895	3.27396	3.07297	2.75532	2.79356	2.40725	1.99567	1.64312	0.736755
b0440071000000428	b0440	hupB	3.51605	3.3279	3.29797	3.40001	3.41802	3.39065	3.0982	3.3868	3.24099	2.98306	2.86226	2.64993
b0441071000000429	b0441	ppiD	3.12274	3.26569	3.1121	3.06588	3.11413	2.60292	2.17461	2.32575	1.67199	1.52652	1.06187	0.444365
b0442071000000430	b0442	ybaV	0.777128	0.738515	0.70633	0.824642	0.893764	0.747884	0.481818	0.463992	0.330502	0.291765	0.249702	0.258231
b0443071000000431	b0443	fadM	0.658168	0.637567	0.599101	0.623929	0.625978	0.529307	0.307562	0.295039	0.22394	0.162493	0.168164	0.184928
b0444071000000432	b0444	queC	1.20695	0.984313	1.19489	1.19891	1.11822	0.869985	0.667306	0.694286	0.601389	0.519827	0.356748	0.338502
b0445071000000433	b0445	ybaE	1.04841	0.959406	0.984515	0.966999	0.68722	0.459319	0.198419	0.247995	0.192478	0.148748	0.169158	0.138292
b0446071000000434	b0446	cof	1.30431	1.37345	1.31591	1.15312	1.14902	0.788737	0.559089	0.576433	0.415804	0.406234	0.342461	0.313451
b0447071000000435	b0447	ybaO	1.24639	1.20543	1.05121	0.861546	0.70671	0.346664	0.237966	0.260468	0.227344	0.167153	0.229852	0.145006
b0448071000000436	b0448	mdlA	0.87813	0.79639	0.589208	0.733012	0.569091	0.29679	0.214044	0.216452	0.13764	0.105723	0.155412	0.133116
b0449071000000437	b0449	mdlB	0.629319	0.612606	0.433169	0.637482	0.567728	0.428995	0.315305	0.253272	0.178701	0.154812	0.148062	0.153245
b0450071000000438	b0450	glnK	0.891441	0.74697	0.794348	0.669884	0.839593	0.70643	0.751816	1.06008	0.821575	0.774435	1.02628	0.474483
b0451071000000439	b0451	amtB	2.58854	2.38953	2.6132	2.47927	2.57768	2.42284	2.48454	2.78434	2.62726	2.48744	2.91253	2.23742
b0452071000000440	b0452	tesB	1.86508	1.90497	1.76094	1.68268	1.51765	1.24314	0.94927	0.977864	0.646531	0.380338	0.281434	0.182122
b0453071000000441	b0453	ybaY	1.4166	1.2265	1.56967	1.39322	1.31604	1.09316	1.05865	0.987029	0.824885	0.634282	0.431449	0.249821
b0454071000000442	b0454	ybaZ	0.717625	0.722247	0.571599	0.531473	0.53607	0.44185	0.261403	0.316084	0.252616	0.270793	0.243189	0.24686
b0456071000000443	b0456	ybaA	0.517628	0.553614	0.423996	0.455839	0.470318	0.290446	0.276097	0.265005	0.254895	0.214657	0.166532	0.192618
b0457071000000444	b0457	ylaB	0.613516	0.8803	0.729733	0.677819	0.539526	0.27043	0.184784	0.144506	0.126179	0.128895	0.182029	0.168904
b0458071000000445	b0458	ylaC	1.5142	1.44248	1.28485	1.01387	0.765981	0.423802	0.318044	0.287028	0.2328	0.147083	0.124573	0.176695
b0459071000000446	b0459	maa	1.68108	1.53264	1.55813	1.43036	1.17318	0.758521	0.467489	0.433725	0.315762	0.214318	0.21789	0.165178
b0460071000000447	b0460	hha	2.35428	2.12202	2.37076	2.42073	2.00595	1.50593	0.930149	0.957262	0.912919	0.640815	0.547037	0.49343
b0461071000000448	b0461	tomB	0.636489	0.753076	0.540859	0.548123	0.396714	0.174309	0.118848	0.106638	0.107364	0.0421282	0.0631903	0.0733762
b0462071000000449	b0462	acrB	3.81873	3.86588	3.68012	3.88986	3.95833	3.78891	3.74289	3.7836	3.41596	3.03518	2.78379	1.3516
b0463071000000450	b0463	acrA	3.72169	3.76204	3.64122	3.79534	3.76588	3.56812	3.22821	3.16236	2.98513	2.40689	2.06739	1.11899
b0464071000000451	b0464	acrR	1.14873	1.44967	1.00838	0.82972	0.639893	0.218397	0.153991	0.158156	0.084527	0.0882895	0.101062	0.083773
b0465071000000452	b0465	mscK	2.36171	2.33514	2.10495	2.25736	2.40467	2.08661	1.64314	1.41632	0.91018	0.311451	0.245865	0.193082
b0466071000000453	b0466	ybaM	1.15323	1.09476	0.900293	1.0142	0.868034	0.622087	0.453434	0.400041	0.328051	0.263327	0.233028	0.19206
b0467071000000454	b0467	priC	1.36349	1.4065	1.11639	1.13857	1.00237	0.664021	0.404714	0.421365	0.296271	0.238044	0.241836	0.182336
b0468071000000455	b0468	ybaN	2.89179	2.6766	2.71314	2.83253	2.58579	1.90091	1.18555	1.00046	0.692354	0.243866	0.227401	0.154721
b0469071000000456	b0469	apt	3.56891	3.74623	3.6487	3.68703	3.66776	3.38324	3.10129	3.20693	2.73542	2.30765	1.96081	0.956711
b0470071000000457	b0470	dnaX	1.42282	1.61228	1.4936	1.55512	1.45271	0.988578	0.524745	0.488818	0.295169	0.290006	0.21157	0.208009
b0471071000000458	b0471	ybaB	4.01169	4.15743	4.02363	4.1299	4.35614	4.19046	3.9396	4.14546	3.69622	3.37418	3.20745	2.10433
b0472071000000459	b0472	recR	3.24353	3.27406	3.24003	3.37386	3.47429	3.37458	3.23375	3.3029	2.97702	2.57615	2.41046	1.32169
b0473071000000460	b0473	htpG	3.72479	3.72098	3.58947	3.72064	3.8137	3.60535	3.45189	3.58453	3.2866	2.80682	2.42644	1.15258
b0474071000000461	b0474	adk	3.85299	3.85935	3.61715	3.74144	3.86838	3.57177	3.38892	3.60198	3.24768	2.97707	2.77941	1.71019
b0475071000000462	b0475	hemH	1.54582	1.59424	1.38751	3.79112	3.21641	2.35843	1.59004	1.30568	0.773879	0.37499	0.245896	0.173552
b0476071000000463	b0476	aes	0.421262	0.461977	0.533722	1.11625	0.789088	0.389818	0.270817	0.306994	0.207673	0.137811	0.154078	0.133423
b0477071000000464	b0477	gsk	2.72775	2.83573	2.63446	2.58663	2.33548	1.77466	1.22761	1.15353	0.705498	0.341772	0.332404	0.23964
b0478071000000465	b0478	ybaL	2.27357	2.1847	2.36518	2.22405	1.83316	1.2267	0.738199	0.673577	0.512909	0.275211	0.26756	0.255122
b0479071000000466	b0479	fsr	1.77204	1.89211	1.6488	1.66042	1.74742	1.45545	1.19474	1.2882	0.964943	0.553115	0.450431	0.137884
b0480071000000467	b0480	ushA	2.79869	2.76097	2.82169	2.66877	2.77792	2.63885	2.21562	2.25208	2.08549	1.56528	1.40017	0.670647
b0481071000000468	b0481	ybaK	1.85424	1.92436	1.65939	1.91045	1.88267	1.52812	1.32445	1.49938	1.12018	0.811699	0.705024	0.296343
b0482071000000469	b0482	ybaP	1.35425	1.38096	1.15688	1.02939	0.744649	0.520127	0.362149	0.32926	0.254777	0.121045	0.177703	0.166006
b0483071000000470	b0483	ybaQ	1.24793	1.31655	1.03258	0.965715	0.914809	0.6585	0.408692	0.400974	0.282657	0.175697	0.311854	0.187503
b0484071000000471	b0484	copA	2.30217	2.26427	2.06281	2.27807	2.19722	1.80817	1.51592	1.45311	1.16031	0.693896	0.593631	0.2182
b0485071000000472	b0485	glsA	0.566173	0.544708	0.554512	0.459038	0.407133	0.283307	0.254969	0.224717	0.174109	0.179449	0.158051	0.172658
b0486071000000473	b0486	ybaT	1.05772	1.10745	0.97302	1.00618	0.780949	0.503843	0.288506	0.286411	0.232874	0.16676	0.174304	0.156167
b0487071000000474	b0487	cueR	1.97897	1.92622	1.70277	1.56967	1.35902	0.939864	0.572513	0.509374	0.370377	0.280653	0.274541	0.259566
b0488071000000475	b0488	ybbJ	2.43038	2.43911	2.30525	2.34051	2.05176	1.57044	1.0234	0.941813	0.633371	0.367792	0.330763	0.209928
b0489071000000476	b0489	qmcA	1.94488	1.93622	1.77935	1.71953	1.58147	1.07621	0.811638	0.711677	0.523227	0.375776	0.414261	0.275703
b0490071000000477	b0490	ybbL	2.16132	2.21112	2.06159	2.01921	1.83606	1.39961	0.788084	0.740907	0.416896	0.160503	0.139215	0.12883
b0491071000000478	b0491	ybbM	1.37856	1.31679	1.49352	1.46602	1.37436	0.948293	0.481822	0.455263	0.373051	0.150719	0.178027	0.201846
b0492071000000479	b0492	ybbN	3.0763	2.89901	3.08286	3.01026	3.1335	2.87342	2.73853	2.73176	2.38931	1.90003	1.65373	0.739919
b0493071000000480	b0493	ybbO	3.22941	3.42528	3.34774	3.41772	3.50206	3.19568	2.78117	2.78806	2.53384	1.98589	1.86523	0.710186
b0494071000000481	b0494	tesA	2.62142	2.5925	2.61598	2.58237	2.60128	2.2059	1.85204	1.93865	1.65292	1.1783	0.991192	0.373267
b0495071000000482	b0495	ybbA	1.36645	1.44701	1.20862	1.13117	1.02407	0.622561	0.378669	0.360735	0.291221	0.211471	0.247665	0.161126
b0496071000000483	b0496	ybbP	1.49336	1.49555	1.23343	1.45395	1.47435	1.23219	0.979442	0.908699	0.719572	0.463905	0.466178	0.249268
b0497071000000484	b0497	rhsD	0.140468	0.169287	0.156878	0.166177	0.149905	0.0645969	0.0735536	0.0973553	0.0665507	0.0936391	0.084569	0.0338767
b0498071000000485	b0498	ybbC	0.690366	0.75127	0.625767	0.770882	0.542491	0.289704	0.218434	0.189705	0.17418	0.0871247	0.0979647	0.0612437
b0499071000000486	b0499	ylbH	0.110905	0.135623	0.148266	0.155766	0.11499	0.0547427	0.0707688	0.0424795	0.100002	0.0432735	0.10417	0.0541374
b0500071000000487	b0500	ybbD	0.0220097	0.0308765	0.0437433	0.0394723	0.0109363	-0.0112209	0.0777442	0.0355985	0.0623996	0.0665918	0.0572278	0.0306021
b0502071000000489	b0502	ylbG	0.973108	1.02534	0.837917	0.762162	0.682395	0.424888	0.285629	0.283725	0.194809	0.167432	0.145787	0.133431
b0503071000000490	b0503	selU	1.06153	1.02523	0.877958	0.881164	0.764869	0.514776	0.304825	0.314535	0.245085	0.21589	0.253382	0.226104
b0504071000000491	b0504	allS	0.340515	0.292638	0.339651	0.228069	0.263449	0.219249	0.134513	0.199446	0.175103	0.146373	0.154454	0.19646
b0505071000000492	b0505	allA	0.797514	0.845349	0.687029	0.610623	0.480786	0.382106	0.204683	0.189351	0.18067	0.197374	0.178168	0.137029
b0506071000000493	b0506	allR	2.81739	2.57745	2.91544	2.76379	2.74751	2.35009	2.09518	1.95574	1.65096	1.1601	0.871068	0.354515
b0507071000000494	b0507	gcl	0.424718	0.431248	0.643953	0.407944	0.528038	0.376017	0.238956	0.299112	0.29378	0.254842	0.258462	0.204129
b0508071000000495	b0508	hyi	0.348931	0.342235	0.322443	0.330971	0.42892	0.357585	0.2604	0.292024	0.309828	0.303694	0.280402	0.243915
b0509071000000496	b0509	glxR	0.442042	0.446036	0.358148	0.457344	0.508136	0.448155	0.436945	0.435379	0.409717	0.361479	0.420912	0.231277
b0511071000000497	b0511	ybbW	0.325329	0.384874	0.361579	0.41213	0.324498	0.331677	0.214178	0.257307	0.245941	0.254585	0.275457	0.261948
b0512071000000498	b0512	allB	0.749099	0.754673	0.786349	0.746703	0.930177	0.802315	0.774301	0.891684	0.762059	0.75348	0.967075	0.725646
b0513071000000499	b0513	ybbY	0.384166	0.410676	0.323228	0.36436	0.421595	0.28551	0.297555	0.344248	0.150325	0.161178	0.132545	0.11776
b0514071000000500	b0514	glxK	0.839639	0.775279	0.874946	0.670844	0.748929	0.658158	0.643079	0.742048	0.63778	0.516396	0.554743	0.362391
b0515071000000501	b0515	ylbA	2.01197	1.98499	1.98502	1.99754	2.16785	1.94862	1.83757	1.97332	1.83942	1.70959	1.78269	1.28868
b0516071000000502	b0516	allC	1.19551	1.06127	1.10103	1.00317	1.14207	0.990382	0.769378	0.847548	0.73115	0.539624	0.500059	0.280963
b0517071000000503	b0517	allD	0.333429	0.295037	0.264147	0.331638	0.315535	0.298652	0.299716	0.271729	0.266411	0.177993	0.197886	0.177823
b0518071000000504	b0518	fdrA	0.240954	0.330434	0.283835	0.345521	0.326231	0.299843	0.156742	0.207494	0.204667	0.216199	0.175909	0.141751
b0520071000000506	b0520	ylbF	0.483102	0.433227	0.50408	0.53452	0.535855	0.476778	0.390632	0.354929	0.309328	0.208533	0.19784	0.148803
b0521071000000507	b0521	ybcF	0.511424	0.664371	0.44438	0.580018	0.595675	0.503516	0.294158	0.339872	0.310322	0.236824	0.273138	0.259516
b0522071000000508	b0522	purK	3.60923	3.60763	3.358	3.53885	3.35451	2.93714	2.58014	2.61715	2.05477	1.36075	0.94479	0.433002
b0523071000000509	b0523	purE	2.70911	2.81703	2.61364	2.59686	2.44218	1.99045	1.74269	1.59938	1.18332	0.628496	0.427453	0.240728
b0524071000000510	b0524	lpxH	2.72651	2.5977	2.77438	2.72318	2.51241	1.95507	1.3807	1.23923	0.806428	0.473502	0.432716	0.341234
b0525071000000511	b0525	ppiB	3.79224	3.73509	3.64051	3.66038	3.56481	3.46853	3.08934	3.22489	3.0158	2.51682	2.20796	1.62706
b0526071000000512	b0526	cysS	2.8006	2.76117	2.82865	2.67436	2.61398	2.19708	1.92914	1.97094	1.54491	1.00917	0.768854	0.287908
b0527071000000513	b0527	ybcI	1.189	1.05552	1.20201	1.1579	1.03241	0.696175	0.445761	0.606909	0.456041	0.34606	0.392354	0.322475
b0528071000000514	b0528	ybcJ	1.10817	0.983566	1.12646	1.0009	0.91387	0.675138	0.453672	0.414591	0.314799	0.223791	0.243192	0.190363
b0529071000000515	b0529	folD	3.1955	2.98127	3.16152	3.03848	3.04706	2.76368	2.3918	2.38569	1.85171	1.08	0.618366	0.25084
b0530071000000516	b0530	sfmA	0.0741274	0.0587588	0.0215663	0.0614551	0.038062	0.03944	0.0421831	0.0352667	0.0170464	0.0424624	0.0606665	0.0105175
b0531071000000517	b0531	sfmC	0.146141	0.117774	0.0971274	0.169897	0.124496	0.0811118	0.0638561	0.106954	0.112036	0.0566676	0.0934091	0.0777613
b0532071000000518	b0532	sfmD	0.186195	0.21377	0.210803	0.180583	0.158794	0.165457	0.158878	0.145223	0.145321	0.11461	0.123005	0.101829
b0533071000000519	b0533	sfmH	0.183388	0.186716	0.240417	0.211821	0.116387	0.150455	0.0861443	0.125235	0.107428	0.039488	0.0888634	0.0784454
b0534071000000520	b0534	sfmF	0.24838	0.221002	0.183433	0.182509	0.223201	0.173121	0.0682926	0.164209	0.119711	0.0860164	0.136132	0.0949817
b0535071000000521	b0535	fimZ	0.12577	0.148315	0.0962719	0.170619	0.174879	0.103636	0.0707443	0.0854883	0.077537	0.0417364	0.0570604	0.0840327
b0537071000000522	b0537	intD	1.55871	1.40162	1.45821	1.73187	1.25116	0.733168	0.30871	0.350967	0.219594	0.138596	0.134514	0.136994
b0539071000000524	b0539	exoD	0.591837	0.548719	0.563128	0.541871	0.439606	0.31797	0.228602	0.233257	0.235695	0.21276	0.251585	0.180566
b0542071000000526	b0542	renD	0.381453	0.460358	0.314074	0.492506	0.335864	0.323888	0.229993	0.209071	0.222139	0.184791	0.189639	0.189199
b0543071000000529	b0543	emrE	0.72634	0.6841	0.80675	0.707671	0.511969	0.363316	0.198181	0.181182	0.147553	0.0773976	0.0931356	0.0650853
b0544071000000530	b0544	ybcK	0.112707	0.0911026	0.0394771	0.130264	0.0844977	0.0296535	0.0650742	0.0638518	0.0481724	0.0639188	0.0545067	0.0673317
b0545071000000531	b0545	ybcL	0.602295	0.688177	0.59076	0.657211	0.605787	0.443961	0.332845	0.358777	0.332111	0.213967	0.177215	0.080346
b0546071000000532	b0546	ybcM	0.769164	0.763462	0.709862	0.770408	0.572406	0.372329	0.253085	0.254494	0.170281	0.0922293	0.100019	0.0723709
b0547071000000534	b0547	ybcN	0.143664	0.200881	0.145317	0.140549	0.161823	0.169895	0.109002	0.146961	0.0329123	0.0749702	0.0731912	0.10586
b0548071000000535	b0548	ninE	0.172971	0.112741	0.128095	0.0750255	0.111777	0.0562442	0.121694	0.0515104	0.0924744	0.0931572	0.0613849	0.142653
b0549071000000536	b0549	ybcO	0.402779	0.427687	0.37906	0.403958	0.369197	0.380665	0.206211	0.251887	0.220675	0.226883	0.199458	0.205715
b0550071000000537	b0550	rusA	0.386829	0.29201	0.332481	0.416529	0.333234	0.3181	0.207021	0.258789	0.231926	0.229713	0.222863	0.253227
b0551071000000539	b0551	quuD	0.307613	0.229829	0.251865	0.229805	0.269856	0.164082	0.158412	0.178958	0.139314	0.15143	0.169804	0.127997
b0553071000000540	b0553	nmpC	4.85945	4.79642	4.81017	4.66549	4.77744	4.26253	3.57518	3.48763	2.78739	1.81876	1.36859	0.650274
b0554071000000542	b0554	essD	0.405698	0.433805	0.365523	0.280677	0.264073	0.1565	0.0878442	0.124588	0.113158	0.0742223	0.10692	0.102786
b0555071000000543	b0555	rrrD	0.333687	0.380328	0.336662	0.346582	0.27458	0.200356	0.149339	0.129819	0.12815	0.0398251	0.12979	0.116537
b0556071000000544	b0556	rzpD	1.70181	1.88749	1.57199	1.30333	0.94746	0.564962	0.353472	0.346873	0.215622	0.133149	0.144526	0.124692
b0557071000000546	b0557	borD	2.26926	2.5763	2.05712	2.06408	1.49911	1.10902	0.876721	0.739821	0.551798	0.330174	0.267424	0.183819
b0558071000000547	b0558	ybcV	0.071036	-0.00925098	0.0117936	0.0426917	0.010619	0.0126561	0.034169	0.0458848	0.0417797	0.03876	0.0581674	0.0365078
b0559071000000548	b0559	ybcW	0.233692	0.250106	0.267742	0.21038	0.140064	0.139201	0.0823002	0.0744864	0.137484	0.125902	0.0814401	0.0961195
b0560071000000550	b0560	nohD	0.462418	0.51178	0.416415	0.481531	0.357429	0.348097	0.193848	0.203856	0.190618	0.184147	0.217172	0.185201
b0561071000000552	b0561	tfaD	0.151929	0.126491	0.154174	0.0955833	0.128984	0.088551	0.0753214	0.115132	0.106056	0.0796957	0.126444	0.0878583
b0562071000000553	b0562	ybcY	0.474755	0.351012	0.298256	0.282811	0.212027	0.138722	0.122119	0.10057	0.0827355	0.0879343	0.113135	0.0776925
b0563071000000554	b0563	tfaX	0.16685	0.150579	0.153855	0.0977636	0.110762	0.0743228	0.0991797	0.0954979	0.107779	0.0818386	0.12125	0.0796862
b0564071000000555	b0564	appY	0.180199	0.177604	0.151046	0.200051	0.196858	0.0655381	0.085413	0.149722	0.13671	0.0763876	0.0872883	0.077598
b0565071000000556	b0565	ompT	5.24075	5.30032	5.23275	5.46816	5.50045	5.2454	5.18463	5.4146	5.31331	5.29066	5.32117	4.78307
b0566071000000557	b0566	envY	0.329617	0.327281	0.3145	0.209582	0.200764	0.169348	0.217637	0.189861	0.1852	0.206471	0.182983	0.239484
b0567071000000558	b0567	ybcH	0.844538	0.687303	0.752213	0.697515	0.902223	0.702543	0.666119	0.726514	0.497967	0.330184	0.284123	0.168207
b0568071000000559	b0568	nfrA	1.88757	1.55614	1.6297	1.63031	1.75639	1.4218	1.01479	1.00147	0.598628	0.200755	0.206059	0.148245
b0569071000000560	b0569	nfrB	0.556972	0.436398	0.516205	0.557971	0.35894	0.231245	0.161499	0.130845	0.153629	0.130382	0.119041	0.123832
b0570071000000561	b0570	cusS	0.811236	0.971422	0.882055	0.790547	0.594506	0.310389	0.254728	0.232224	0.173706	0.144695	0.152807	0.181272
b0571071000000562	b0571	cusR	2.02418	1.79101	1.83857	1.48166	1.13501	0.729234	0.371891	0.453475	0.362198	0.218767	0.231684	0.213777
b0572071000000563	b0572	cusC	1.14015	1.05408	1.06808	0.916983	0.724357	0.409255	0.293871	0.247174	0.215347	0.219022	0.170423	0.140784
b0573071000000564	b0573	cusF	1.97155	2.12147	2.12799	2.14763	2.40156	2.07904	1.69788	1.77893	1.31119	0.701503	0.600416	0.232382
b0574071000000565	b0574	cusB	1.48123	1.54213	1.34289	1.48938	1.70564	1.52455	1.13655	1.06852	0.764858	0.362013	0.29451	0.186616
b0575071000000566	b0575	cusA	1.14615	1.16016	0.976741	1.04274	1.08508	1.10012	1.03098	1.18598	0.985584	0.448572	0.294253	0.217229
b0576071000000567	b0576	pheP	1.76235	1.72114	1.45553	1.71167	1.43102	1.02537	0.662387	0.60869	0.452429	0.209567	0.228278	0.165771
b0577071000000568	b0577	ybdG	2.00066	1.99318	1.85294	2.05785	1.76546	1.47425	1.12403	1.11123	0.92597	0.709188	0.507317	0.255599
b0578071000000569	b0578	nfsB	3.71613	3.7432	3.71156	3.75274	3.81648	3.64672	3.46261	3.66553	3.42995	3.05545	2.93576	1.89359
b0579071000000570	b0579	ybdF	1.19335	1.07086	1.13522	0.978113	0.9231	0.570009	0.354248	0.307603	0.230792	0.150118	0.180786	0.157637
b0580071000000571	b0580	ybdJ	0.720478	0.77968	0.815273	0.651653	0.536054	0.381361	0.268773	0.211947	0.229398	0.175362	0.11246	0.144945
b0581071000000572	b0581	ybdK	1.41354	1.35073	1.22111	1.18739	1.15225	0.993868	0.832713	0.866234	0.657362	0.520552	0.503353	0.297343
b0583071000000575	b0583	entD	1.74645	1.54234	1.81183	1.64832	2.00821	1.88095	1.05968	0.777524	0.513701	0.258802	0.182666	0.209568
b0584071000000576	b0584	fepA	3.47408	3.20967	3.56761	3.21561	3.61524	3.45378	2.97374	3.16038	3.01799	2.38305	2.34053	1.21425
b0585071000000577	b0585	fes	1.81335	1.71079	1.85155	1.71934	1.10704	0.519916	0.283927	0.218349	0.246199	0.145637	0.130156	0.187945
b0586071000000579	b0586	entF	2.26506	2.09215	2.24788	2.08844	2.326	2.3276	1.96562	2.13563	1.78341	0.852786	0.578043	0.190864
b0587071000000580	b0587	fepE	0.251186	0.263406	0.214892	0.24073	0.299023	0.223645	0.194353	0.192237	0.150325	0.114713	0.137181	0.0953526
b0588071000000581	b0588	fepC	2.22097	2.18864	2.09609	2.33032	2.49835	2.27544	1.37333	0.814763	0.509648	0.235906	0.247705	0.199674
b0589071000000582	b0589	fepG	1.53391	1.4484	1.42099	1.54813	1.58779	0.907159	0.380686	0.291271	0.202943	0.194221	0.176711	0.252212
b0590071000000583	b0590	fepD	1.05027	1.04177	0.928469	1.04143	0.647002	0.249992	0.188951	0.274852	0.204207	0.14845	0.15214	0.195107
b0591071000000584	b0591	entS	2.06909	2.29308	2.2158	2.40348	2.25433	1.80985	1.32102	1.12386	0.655481	0.257271	0.201043	0.190743
b0592071000000585	b0592	fepB	1.6214	1.65808	1.68886	1.76639	1.53623	1.06502	0.635644	0.587761	0.360701	0.232428	0.191901	0.239101
b0593071000000586	b0593	entC	2.8841	2.9877	3.03172	2.91593	2.98915	2.58624	2.31127	2.26047	1.98373	1.20484	0.849566	0.201332
b0594071000000587	b0594	entE	3.00535	2.9442	3.04594	2.8129	3.22948	3.07878	2.6568	2.56359	2.32217	1.53312	1.04019	0.380646
b0595071000000588	b0595	entB	3.38192	3.25777	3.44603	3.29907	3.6778	3.69471	3.38221	3.52286	3.17719	2.19282	1.55186	0.534875
b0596071000000589	b0596	entA	3.09074	2.93079	3.02014	2.89107	3.25952	3.24423	2.91244	3.15548	2.74872	1.67398	1.04343	0.329232
b0597071000000590	b0597	entH	3.28946	3.01853	3.32334	3.09739	3.42967	3.46893	3.14278	3.35244	2.98568	1.86799	1.27179	0.519443
b0598071000000591	b0598	cstA	4.1635	3.99469	3.89439	4.00919	4.04942	3.71748	3.54732	3.76373	3.3845	2.80555	2.38686	0.705548
b0599071000000593	b0599	ybdH	2.568	2.50007	2.43	2.37919	2.2507	1.73466	1.40737	1.40086	1.06081	0.691702	0.528503	0.2575
b0600071000000594	b0600	ybdL	2.375	2.31587	2.33846	1.92759	1.53292	0.969546	0.485289	0.46637	0.258842	0.161803	0.114525	0.133106
b0601071000000595	b0601	ybdM	0.860607	0.863054	0.815088	0.84102	0.77553	0.555815	0.367669	0.389748	0.349035	0.214031	0.20133	0.207956
b0602071000000596	b0602	ybdN	0.398428	0.452658	0.360434	0.363263	0.355756	0.285496	0.205503	0.243737	0.150619	0.175227	0.193943	0.149906
b0603071000000597	b0603	ybdO	0.155171	0.151285	0.14935	0.0935137	0.124124	0.104587	0.0847391	0.0854578	0.0737415	0.0488471	0.0646376	0.027848
b0604071000000598	b0604	dsbG	1.43865	1.37964	1.25369	1.45435	1.43702	1.10502	0.944753	0.99439	0.780573	0.548135	0.454363	0.230436
b0605071000000599	b0605	ahpC	4.85646	4.73156	4.71414	5.06095	5.35003	5.12735	4.99479	5.34264	5.04696	5.04163	5.16176	4.81254
b0606071000000600	b0606	ahpF	3.37128	3.35756	3.26409	4.22231	4.75993	4.44536	4.18807	4.27917	3.78991	3.18519	2.93316	1.66133
b0607071000000601	b0607	uspG	2.16256	1.87461	1.81235	1.84139	1.85649	1.55608	1.26137	1.46841	1.18993	1.03994	0.930787	0.723396
b0608071000000602	b0608	ybdR	1.29287	1.13007	1.25658	1.17217	1.07221	0.831512	0.724626	0.6794	0.534275	0.405744	0.431928	0.309686
b0610071000000603	b0610	rnk	2.18853	1.91509	2.21307	2.22497	2.14496	1.95981	1.88202	2.04537	1.85684	1.72855	1.47579	1.20534
b0611071000000604	b0611	rna	2.15502	1.89455	1.9931	1.89433	1.79194	1.26426	0.862285	0.715665	0.362172	0.137915	0.145227	0.128929
b0612071000000605	b0612	citT	0.414132	0.479163	0.433628	0.363529	0.379249	0.336127	0.294774	0.256931	0.24211	0.160506	0.172399	0.194863
b0613071000000606	b0613	citG	0.277324	0.262032	0.29929	0.256067	0.239079	0.221819	0.150555	0.141516	0.178376	0.116215	0.187784	0.178425
b0614071000000607	b0614	citX	0.229568	0.219871	0.238443	0.307309	0.244916	0.27513	0.16892	0.170197	0.138765	0.164123	0.169804	0.24953
b0615071000000608	b0615	citF	0.378331	0.30277	0.278459	0.252344	0.310708	0.265369	0.176661	0.247456	0.176588	0.202514	0.267208	0.235323
b0616071000000609	b0616	citE	0.451095	0.448375	0.405036	0.419265	0.494034	0.390861	0.382478	0.385209	0.31525	0.378177	0.374973	0.329983
b0617071000000610	b0617	citD	0.388188	0.363734	0.407068	0.361845	0.421372	0.43277	0.307517	0.372688	0.380309	0.448245	0.399009	0.402203
b0618071000000611	b0618	citC	0.273355	0.210646	0.247785	0.17595	0.26499	0.221044	0.107685	0.175876	0.167708	0.137247	0.16093	0.145006
b0619071000000612	b0619	dpiB	1.294	1.29669	1.13067	1.25083	1.09061	0.660195	0.340872	0.332522	0.235127	0.15145	0.234213	0.182384
b0620071000000613	b0620	dpiA	0.847722	0.792145	0.849148	0.909701	0.949229	0.772265	0.536574	0.502215	0.346802	0.19229	0.190949	0.165621
b0621071000000614	b0621	dcuC	0.20951	0.247437	0.175858	0.21739	0.244579	0.239984	0.194054	0.194549	0.241959	0.13397	0.165211	0.24359
b0622071000000615	b0622	pagP	0.276749	0.318505	0.283115	0.23512	0.177872	0.131903	0.136742	0.115793	0.0668858	0.0811232	0.0728577	0.0850377
b0623071000000616	b0623	cspE	2.3481	2.03282	1.58251	2.14257	1.72155	1.55377	1.53824	1.68162	1.53301	1.2513	0.985542	0.856006
b0624071000000617	b0624	crcB	1.47975	1.57667	1.32257	1.47998	1.27328	1.07665	0.789968	0.843347	0.722845	0.372314	0.338203	0.24071
b0627071000000619	b0627	tatE	2.48078	2.52335	2.31337	2.52754	2.4572	2.24785	1.97923	2.18037	2.09913	1.78527	1.67667	1.52408
b0628071000000620	b0628	lipA	4.06935	4.00634	3.9915	4.00214	4.0811	3.77273	3.43281	3.59021	3.07995	2.36013	1.99897	0.655339
b0629071000000621	b0629	ybeF	0.511899	0.529156	0.43133	0.384318	0.343753	0.179747	0.157725	0.191309	0.204485	0.126537	0.198863	0.1232
b0630071000000622	b0630	lipB	2.08779	2.11132	1.91014	1.95223	1.93306	1.71331	1.44	1.63444	1.42037	1.23426	1.11355	0.437705
b0631071000000623	b0631	ybeD	2.48438	2.51221	2.30904	2.43329	2.58268	2.38808	2.28301	2.53407	2.41548	2.04248	1.8895	0.786628
b0632071000000624	b0632	dacA	3.47607	3.51128	3.50257	3.52462	3.79939	3.72305	3.61061	3.83002	3.53485	3.00609	2.7162	0.849563
b0633071000000625	b0633	rlpA	3.00555	2.85972	2.77069	2.94846	3.09971	2.9608	3.04459	3.14968	2.86698	2.41285	2.10526	0.772214
b0634071000000626	b0634	mrdB	2.85623	2.79108	2.64535	2.91386	2.99411	2.85636	2.55298	2.47991	1.95751	1.39061	0.945332	0.375501
b0635071000000627	b0635	mrdA	1.54535	1.78219	1.85825	1.99152	1.97442	1.49361	0.935609	1.00277	0.891906	0.570278	0.315433	0.188927
b0636071000000628	b0636	rlmH	2.7605	2.841	2.61218	2.68776	2.44122	1.91465	1.46791	1.65818	1.54148	0.692353	0.540682	0.383567
b0637071000000629	b0637	rsfS	2.93597	2.97682	2.73722	2.72775	2.52006	2.12866	1.8918	1.94226	1.70897	0.908203	0.586225	0.284827
b0638071000000630	b0638	cobC	1.64555	1.67144	1.61472	1.71077	2.03516	1.91477	1.914	2.16316	1.697	0.561096	0.319722	0.202044
b0639071000000631	b0639	nadD	2.64233	2.64758	2.56169	2.82971	3.01917	2.78273	2.66637	2.56778	1.92397	0.65343	0.383133	0.18536
b0640071000000632	b0640	holA	2.41308	2.49758	2.3898	2.57854	2.6834	2.59901	2.3339	2.09688	1.37369	0.553668	0.448283	0.312903
b0641071000000633	b0641	lptE	3.41515	3.38823	3.2351	3.44177	3.69903	3.41379	3.08534	3.00707	2.30048	1.39408	0.960661	0.309962
b0642071000000634	b0642	leuS	3.96702	4.15201	3.84614	4.13172	4.23774	3.96277	3.82479	3.74442	3.26593	2.35118	1.56199	0.47599
b0643071000000635	b0643	ybeL	3.33499	3.46309	3.55454	3.53488	3.24781	2.9616	2.71564	2.77285	2.54798	1.98852	1.83958	1.11196
b0644071000000636	b0644	ybeQ	0.39802	0.285429	0.417077	0.320963	0.276457	0.207895	0.174962	0.182341	0.203187	0.180541	0.15879	0.164305
b0645071000000637	b0645	ybeR	0.0682366	0.0879958	0.0696724	0.0756068	0.0684363	0.0909398	0.0995612	0.0828785	0.0894857	0.0471986	0.0245068	0.072119
b0646071000000638	b0646	djlB	0.161486	0.168608	0.190671	0.140922	0.147926	0.138495	0.0823146	0.102228	0.0700949	0.0842361	0.0852834	0.134023
b0647071000000639	b0647	ybeT	0.108402	0.110078	0.105449	0.106714	0.070632	0.0654602	0.0971317	0.0752531	0.0917208	0.0375644	0.0763416	0.0809475
b0648071000000640	b0648	ybeU	0.219056	0.24338	0.245175	0.140175	0.180819	0.0553622	0.153508	0.0608217	0.0633166	0.0684117	0.103461	0.0638193
b0649071000000641	b0649	djlC	0.67296	0.781074	0.665531	0.672661	0.55361	0.290036	0.17145	0.246497	0.148639	0.141319	0.157703	0.141173
b0650071000000642	b0650	hscC	0.495726	0.522216	0.304643	0.393427	0.371696	0.244586	0.148624	0.204236	0.146587	0.112695	0.157375	0.124529
b0651071000000643	b0651	rihA	2.62286	2.52279	2.60293	2.64593	2.74609	2.51195	2.38845	2.60946	2.15031	1.85342	1.71826	0.863984
b0652071000000644	b0652	gltL	2.04075	1.92449	1.75009	1.86107	2.18984	2.03232	2.08344	2.18723	1.77549	1.17403	1.01478	0.217618
b0653071000000645	b0653	gltK	3.21604	3.11575	3.03587	3.18431	3.49198	3.31054	3.30773	3.43101	3.0725	2.4714	2.11848	0.541669
b0654071000000646	b0654	gltJ	2.49325	2.51521	2.59397	2.49513	2.87165	2.84992	2.73889	2.78535	2.36592	1.80821	1.49332	0.358561
b0655071000000647	b0655	gltI	3.46323	3.36725	3.55239	3.52388	3.69132	3.53322	3.40006	3.60474	3.41232	3.26242	3.27517	2.49635
b0657071000000649	b0657	lnt	2.51409	2.36273	2.5163	2.69076	2.7338	2.49233	2.05565	1.83123	1.23261	0.558406	0.471799	0.308025
b0658071000000650	b0658	ybeX	3.60619	3.47036	3.30492	3.52603	3.60885	3.17264	2.5993	2.59729	1.97679	1.26983	0.986688	0.524447
b0659071000000651	b0659	ybeY	3.31868	3.22391	3.33031	3.41317	3.33091	2.9174	2.41903	2.13559	1.65226	0.973878	0.74856	0.358088
b0660071000000652	b0660	ybeZ	3.16992	3.28561	3.15094	3.19059	3.2305	2.84272	2.2903	2.20305	1.70366	1.0114	0.83695	0.460742
b0661071000000653	b0661	miaB	2.44939	2.31035	2.52629	2.36072	2.29909	1.98906	1.75219	1.80645	1.38017	1.00715	0.836272	0.368236
b0662071000000654	b0662	ubiF	2.43935	2.34155	2.24583	2.41444	2.37288	1.96303	1.57537	1.57891	1.1337	0.590428	0.468131	0.254772
b0674071000000655	b0674	asnB	3.47618	3.42052	3.39889	3.40966	3.35327	3.11768	2.70445	2.72454	2.28086	1.57778	1.20899	0.453127
b0675071000000656	b0675	nagD	2.92778	2.85284	2.96057	2.91727	2.76827	2.26721	1.55568	1.43427	0.966396	0.514572	0.529803	0.334617
b0676071000000657	b0676	nagC	2.5478	2.57746	2.48018	2.51555	2.13779	1.42584	0.732072	0.708463	0.393099	0.19102	0.239851	0.167514
b0677071000000658	b0677	nagA	2.27838	2.33991	2.43049	2.19863	2.30876	1.96029	1.47024	1.44275	1.12026	0.568288	0.379234	0.169531
b0678071000000659	b0678	nagB	1.9909	2.02507	2.04812	2.01434	1.96246	1.68223	1.40205	1.44569	1.17789	0.909915	0.862284	0.627278
b0679071000000660	b0679	nagE	2.64079	2.82272	2.9838	2.82177	2.83999	2.68352	2.61476	2.65372	2.44294	2.23402	2.09975	1.17311
b0680071000000661	b0680	glnS	3.49154	3.76025	3.72589	3.68112	3.67425	3.22487	2.91661	2.88303	2.22339	1.48867	1.06249	0.448435
b0681071000000662	b0681	chiP	0.262168	0.246777	0.267211	0.225423	0.180407	0.214131	0.107361	0.11608	0.112895	0.115063	0.0757349	0.127414
b0682071000000663	b0682	chiQ	0.277474	0.218207	0.258981	0.340041	0.22851	0.201967	0.272015	0.116089	0.280476	0.171213	0.177592	0.182745
b0683071000000664	b0683	fur	2.85961	2.72373	2.97899	3.40165	3.27314	2.68753	2.18338	2.06075	1.51605	0.756238	0.564583	0.322095
b0684071000000666	b0684	fldA	3.70603	3.75069	3.72898	3.71003	3.62708	3.13133	2.51509	2.34969	1.84268	1.18905	0.964755	0.536491
b0685071000000667	b0685	ybfE	1.57594	1.59701	1.61741	1.41886	1.37185	1.01134	0.735156	0.733711	0.585075	0.447317	0.480607	0.349948
b0686071000000668	b0686	ybfF	2.35765	2.17235	2.39302	2.24995	2.18819	1.80024	1.47623	1.54108	1.25382	0.949488	0.916917	0.496476
b0687071000000669	b0687	seqA	2.97574	2.86821	2.68544	2.78454	2.73195	1.97577	1.5883	1.42824	0.864023	0.512349	0.414723	0.210195
b0688071000000670	b0688	pgm	3.23489	3.25501	3.02115	3.2459	3.26161	2.95256	2.74087	2.57917	2.12555	1.44849	1.02556	0.483075
b0689071000000671	b0689	ybfP	0.688108	0.571319	0.685799	0.74635	0.83184	0.579287	0.361018	0.361306	0.2984	0.213071	0.244978	0.188924
b0691071000000672	b0691	ybfG	0.104862	0.133327	0.124038	0.172825	0.193529	0.146098	0.091631	0.0882199	0.0799162	0.109118	0.0841765	0.071774
b0692071000000674	b0692	potE	0.506056	0.476796	0.413603	0.490705	0.377008	0.339388	0.25626	0.307708	0.300102	0.156134	0.166554	0.136707
b0693071000000675	b0693	speF	0.404624	0.423308	0.521075	0.40723	0.355414	0.302857	0.299393	0.294157	0.254375	0.245427	0.306077	0.289683
b0694071000000677	b0694	kdpE	1.52312	1.55402	1.5708	1.45753	1.52705	1.34706	1.03356	1.14388	1.1074	0.507515	0.331602	0.222086
b0695071000000678	b0695	kdpD	1.59985	1.65742	1.69429	1.60625	1.68922	1.50139	1.41877	1.49726	1.32292	0.516186	0.370268	0.25731
b0696071000000679	b0696	kdpC	2.19866	2.20886	2.1132	2.17285	2.27742	2.28707	2.18152	2.27306	2.12392	1.21616	0.878859	0.294284
b0697071000000680	b0697	kdpB	2.67651	2.71178	2.56251	2.6486	2.82072	2.79524	2.50704	2.62838	2.48684	1.64783	1.30146	0.42922
b0698071000000681	b0698	kdpA	2.78964	2.78013	2.67189	2.75791	2.90167	2.69015	2.16738	2.2954	2.02978	1.1619	0.918863	0.472055
b0699071000000683	b0699	ybfA	0.307768	0.424191	0.284208	0.218488	0.260119	0.197679	0.14697	0.185328	0.172034	0.0914707	0.160627	0.128329
b0700071000000684	b0700	rhsC	0.153242	0.110675	0.126151	0.125615	0.153395	0.0777111	0.23106	0.116423	0.0972955	0.0709319	0.0757517	0.0644515
b0702071000000685	b0702	ybfB	0.178144	0.115816	0.116087	0.10771	0.142137	0.123498	0.114487	0.158491	0.0913227	0.029285	0.0464922	0.0302423
b0703071000000686	b0703	ybfO	0.280098	0.201085	0.18253	0.13598	0.250645	0.224955	0.175948	0.199784	0.196893	0.121986	0.111759	0.0806612
b0704071000000687	b0704	ybfC	0.101013	0.125215	0.0817185	0.0948761	0.0717684	0.0695025	0.118883	0.122833	0.16927	0.0853908	0.134135	0.0505822
b0705071000000689	b0705	ybfL	0.135496	0.128674	0.0241311	0.0635535	0.157992	0.0552884	0.112659	0.125078	0.117371	0.0858217	0.0835405	0.0348854
b0706071000000690	b0706	ybfD	0.210263	0.151902	0.162086	0.218492	0.168185	0.144037	0.188491	0.218037	0.235472	0.21933	0.195989	0.0677807
b0707071000000691	b0707	ybgA	0.88723	0.879861	0.926352	0.888296	0.886112	0.647782	0.503752	0.508645	0.431684	0.423309	0.515865	0.188657
b0708071000000692	b0708	phr	0.711931	0.859216	0.810511	0.803723	0.815199	0.503221	0.352046	0.376591	0.275671	0.260628	0.23895	0.102445
b0709071000000693	b0709	dtpD	2.11031	2.16154	1.95343	2.16391	1.72683	1.12178	0.624452	0.486962	0.346606	0.362743	0.354492	0.197646
b0710071000000694	b0710	ybgI	3.50134	3.67083	3.6125	3.53089	3.5809	3.29183	2.78891	2.66839	2.22887	1.1401	0.80287	0.410655
b0711071000000695	b0711	ybgJ	3.57642	3.50957	3.47944	3.44649	3.52289	3.28972	2.72375	2.57424	2.06708	0.931509	0.730373	0.434611
b0712071000000696	b0712	ybgK	3.60742	3.55687	3.47026	3.52179	3.68117	3.43396	2.92499	2.72629	2.08479	0.956515	0.740091	0.478959
b0713071000000697	b0713	ybgL	2.00455	1.88837	1.87654	2.0528	2.14055	1.9134	1.5061	1.3547	0.805768	0.373916	0.395106	0.228539
b0714071000000698	b0714	nei	1.81068	1.81664	1.67349	1.92317	2.04688	1.73722	1.55109	1.50237	0.968223	0.300227	0.307046	0.28586
b0715071000000699	b0715	abrB	0.561934	0.518789	0.459352	0.475707	0.536832	0.478411	0.419729	0.499215	0.413472	0.205142	0.177214	0.212478
b0716071000000700	b0716	ybgO	0.448757	0.379819	0.447962	0.31083	0.266507	0.175002	0.234101	0.204278	0.2006	0.150416	0.198534	0.14587
b0717071000000701	b0717	ybgP	0.224863	0.281079	0.207121	0.247721	0.305444	0.188759	0.118203	0.260332	0.194706	0.166137	0.218463	0.218726
b0718071000000702	b0718	ybgQ	0.333958	0.344862	0.32351	0.301513	0.375332	0.288992	0.207424	0.260632	0.223529	0.18715	0.314875	0.310176
b0719071000000703	b0719	ybgD	0.215417	0.209911	0.261296	0.272996	0.259377	0.239476	0.158645	0.166733	0.169334	0.142697	0.144855	0.17011
b0720071000000704	b0720	gltA	5.49782	5.32702	5.37703	5.35931	5.57371	5.30293	5.1901	5.39633	5.05041	4.90529	4.89104	3.78223
b0721071000000705	b0721	sdhC	5.11242	4.94568	4.93693	4.91904	4.96855	4.55229	4.36744	4.22338	3.69557	2.53748	1.42385	0.365917
b0722071000000706	b0722	sdhD	5.06798	4.92991	4.94494	4.96677	4.98114	4.65092	4.42753	4.31503	3.72037	2.56452	1.53839	0.460111
b0723071000000707	b0723	sdhA	4.78477	4.79857	4.62193	4.77354	4.9147	4.56255	4.48442	4.55675	4.08044	3.61787	3.18169	1.45395
b0724071000000708	b0724	sdhB	4.672	4.47427	4.5389	4.70031	4.78377	4.6375	4.23042	4.41235	4.06784	3.50463	3.03405	1.54664
b0726071000000709	b0726	sucA	5.00336	5.02083	4.96727	4.96436	5.21544	5.06297	5.07526	5.35725	5.16922	5.13467	5.12666	4.19941
b0727071000000710	b0727	sucB	4.86202	4.84701	4.99416	4.9207	5.12096	4.93022	4.99361	5.22694	5.11816	4.99357	4.97725	4.24348
b0728071000000711	b0728	sucC	5.08038	5.21678	5.0859	5.14182	5.37705	5.1939	5.22809	5.48254	5.29136	5.45794	5.42926	4.90727
b0729071000000712	b0729	sucD	4.89495	4.48212	4.79757	4.66796	4.99283	4.64626	4.76098	5.12293	4.85361	4.98084	5.03752	4.30769
b0730071000000713	b0730	mngR	1.14615	1.22084	0.946651	1.05466	0.799431	0.568574	0.418239	0.455721	0.582957	0.498516	0.36997	0.168013
b0731071000000714	b0731	mngA	0.240103	0.402019	0.248621	0.310289	0.355423	0.354131	0.404694	0.340355	0.455207	0.698181	0.964108	0.515132
b0732071000000715	b0732	mngB	0.772987	0.689651	0.581471	0.590403	0.610519	0.433873	0.428444	0.441742	0.436651	0.394368	0.761948	0.478935
b0733071000000716	b0733	cydA	4.06472	4.12154	4.02377	4.10309	4.20005	4.1035	4.02803	4.10828	4.00454	3.70943	3.69289	2.52682
b0734071000000717	b0734	cydB	3.9435	3.91141	3.76925	3.93215	4.0682	3.9667	3.87041	4.02441	3.81276	3.59967	3.62741	2.53526
b0735071000000719	b0735	ybgE	2.68969	2.66535	2.71779	2.71775	2.93898	2.93982	2.70399	2.98022	2.89426	2.47287	2.45622	1.87283
b0736071000000720	b0736	ybgC	2.13143	1.88024	2.063	1.85797	1.50165	0.813013	0.470075	0.492851	0.329812	0.227438	0.247067	0.268967
b0737071000000721	b0737	tolQ	3.00279	3.11643	3.18792	3.19991	2.99463	2.32587	1.35071	1.10226	0.81258	0.387578	0.346104	0.258259
b0738071000000722	b0738	tolR	2.59575	2.82308	2.73771	2.85267	2.80961	2.1155	1.2482	0.945847	0.633699	0.265445	0.258418	0.190353
b0739071000000723	b0739	tolA	2.14293	1.80646	1.95237	2.15962	2.38831	2.17991	1.78412	1.68206	1.20049	0.587655	0.425719	0.213933
b0740071000000724	b0740	tolB	4.30575	4.40637	4.25658	4.44085	4.63171	4.51107	4.52738	4.60492	4.2773	3.74335	3.42207	2.45137
b0741071000000725	b0741	pal	5.04173	4.97456	4.82045	4.99057	5.16645	5.02683	5.02342	5.18947	4.90839	4.85062	4.70889	4.08502
b0742071000000726	b0742	ybgF	4.21362	4.14662	4.01989	4.16385	4.33199	4.16414	4.10255	4.27972	3.9278	3.73552	3.34948	1.99242
b0750071000000727	b0750	nadA	3.86667	3.73974	3.88011	3.73909	3.72002	3.38066	3.07853	2.92178	2.34635	1.63181	1.17014	0.35572
b0751071000000728	b0751	pnuC	2.9168	3.02816	2.77691	2.79823	2.85349	2.5435	2.05877	1.9851	1.58068	0.927786	0.560202	0.235084
b0752071000000729	b0752	zitB	1.86831	1.88602	1.70452	1.64875	1.58235	1.16528	0.720897	0.682407	0.44522	0.247548	0.251256	0.222665
b0753071000000730	b0753	ybgS	0.745253	0.755249	0.652574	0.779132	0.722538	0.631473	0.633962	0.688371	0.575359	0.504685	0.518797	0.426805
b0754071000000731	b0754	aroG	4.33176	4.49673	4.57651	4.42875	4.47116	4.21222	4.0753	3.98446	3.69912	3.21498	2.83211	1.61451
b0755071000000732	b0755	gpmA	4.16581	3.93573	4.11108	4.1448	4.16958	3.89824	3.67008	3.85888	3.46711	2.88458	2.59772	1.76003
b0756071000000733	b0756	galM	3.88607	4.03515	4.02286	4.01898	4.06245	3.73038	3.24177	3.40007	2.86092	2.07867	1.70143	0.646279
b0757071000000734	b0757	galK	3.30988	3.35325	3.23033	3.37336	3.32217	3.0307	2.83304	2.72926	2.33895	1.67414	1.31069	0.661562
b0758071000000735	b0758	galT	2.42858	2.48638	2.35257	2.50673	2.55611	2.34963	2.01794	1.91419	1.52682	0.862316	0.651728	0.329245
b0759071000000736	b0759	galE	2.33465	2.36132	2.27635	2.28576	2.37119	2.02837	1.79401	1.87795	1.45832	0.967374	0.715991	0.289385
b0760071000000737	b0760	modF	3.30379	3.36552	3.05007	3.16991	2.68026	1.87099	1.08438	0.850877	0.491892	0.182538	0.195698	0.183265
b0761071000000738	b0761	modE	1.792	1.77159	1.64391	1.67124	1.5858	1.10564	0.653402	0.594833	0.400172	0.247867	0.269561	0.185788
b0762071000000739	b0762	acrZ	0.69868	0.79212	0.525386	0.646769	0.51716	0.377076	0.286838	0.302367	0.200074	0.174748	0.178783	0.150835
b0763071000000740	b0763	modA	3.08358	3.13956	2.98039	2.65153	2.37093	1.93149	1.6338	1.78516	1.32146	0.972532	0.885822	0.52486
b0764071000000741	b0764	modB	3.16127	2.397	2.97373	3.0587	2.89666	1.98578	1.18682	1.06468	0.657974	0.246045	0.261833	0.174304
b0765071000000742	b0765	modC	2.43831	2.80343	2.82958	2.8595	2.84462	2.12522	1.19274	0.961861	0.62402	0.305408	0.380721	0.249513
b0766071000000743	b0766	ybhA	2.07923	2.3044	2.34096	2.03087	2.04486	1.63721	1.15552	1.04732	0.688058	0.372048	0.32159	0.234665
b0767071000000744	b0767	pgl	3.78985	3.80027	3.7109	3.8214	3.92964	3.96551	3.86553	4.09048	3.90604	3.75001	3.83445	2.91447
b0768071000000745	b0768	ybhD	0.159645	0.196	0.149343	0.0625335	0.14735	0.0407025	0.0674796	0.0686396	0.0961886	0.0497828	0.11314	0.0974485
b0769071000000746	b0769	ybhH	0.128614	0.15702	0.160083	0.102665	0.147341	0.125306	0.194135	0.135326	0.147274	0.132363	0.139431	0.161148
b0770071000000747	b0770	ybhI	0.256626	0.235908	0.192723	0.22221	0.26863	0.198912	0.173621	0.228768	0.162886	0.17536	0.167529	0.160536
b0771071000000748	b0771	ybhJ	0.614394	0.617353	0.509419	0.698588	0.588603	0.543323	0.413747	0.406244	0.341878	0.351339	0.378419	0.289459
b0772071000000749	b0772	ybhC	3.32149	3.20103	3.44004	3.25481	3.19051	2.82175	2.50997	2.42869	1.96036	1.64041	1.45098	0.872437
b0773071000000750	b0773	ybhB	1.10783	1.11	0.892234	1.16277	1.02796	0.734344	0.597579	0.54481	0.352475	0.2228	0.220928	0.216544
b0774071000000751	b0774	bioA	2.59395	2.79007	2.75327	2.79621	2.62768	2.16467	1.56413	1.40095	0.89009	0.358557	0.266099	0.191524
b0775071000000752	b0775	bioB	2.46339	2.58834	2.44266	2.43753	2.27328	1.81215	1.5638	1.41352	1.02394	0.587189	0.464874	0.254044
b0776071000000753	b0776	bioF	2.71136	2.59058	2.72653	2.74099	2.84483	2.49277	2.15378	1.9315	1.32906	0.717118	0.56505	0.270291
b0777071000000754	b0777	bioC	1.97323	1.94196	1.71167	1.82168	2.03393	1.80613	1.52567	1.32368	0.857408	0.49403	0.297636	0.18639
b0778071000000755	b0778	bioD	2.36053	2.37512	2.20242	2.39683	2.5955	2.54113	2.31869	2.25654	1.81294	1.18902	0.743673	0.278119
b0779071000000757	b0779	uvrB	2.27802	2.36221	2.12695	2.20003	2.08399	1.73489	1.70696	1.85095	1.58834	1.07231	0.887637	0.27483
b0780071000000758	b0780	ybhK	1.89952	1.83216	1.75308	1.66209	1.344	0.910326	0.549406	0.647677	0.575814	0.404664	0.366008	0.275166
b0781071000000759	b0781	moaA	2.43523	2.3557	2.24502	2.29149	1.79057	0.978352	0.497585	0.538755	0.370676	0.352676	0.317369	0.276017
b0782071000000760	b0782	moaB	3.91252	3.8456	3.77158	3.85906	3.90036	3.74632	3.54937	3.58727	3.26722	2.73154	2.4732	1.45143
b0783071000000761	b0783	moaC	3.26564	3.44147	3.33938	3.34522	3.50729	3.36421	3.16654	3.17447	2.89644	2.51771	2.29739	1.05947
b0784071000000762	b0784	moaD	2.57914	2.45842	2.63582	2.62134	2.73941	2.55364	2.44893	2.46139	2.16876	1.7473	1.53613	0.625662
b0785071000000763	b0785	moaE	1.90958	2.16136	2.11066	2.12968	2.21981	2.21251	1.89242	1.9435	1.76267	1.33543	1.15377	0.604562
b0786071000000764	b0786	ybhL	3.41964	3.27459	3.32004	3.39207	3.39933	3.08262	2.72253	2.87151	2.44433	1.70494	1.45974	0.665125
b0787071000000765	b0787	ybhM	0.393302	0.46378	0.507772	0.409417	0.330658	0.165174	0.172218	0.169581	0.147538	0.103523	0.171734	0.150566
b0788071000000766	b0788	ybhN	0.835077	0.879623	1.04424	0.860368	0.937355	0.723328	0.501019	0.529132	0.433942	0.265063	0.409535	0.355399
b0789071000000767	b0789	clsB	1.16864	1.09096	1.22916	1.12383	1.21525	0.944402	0.706894	0.750397	0.537591	0.334562	0.255476	0.215066
b0790071000000768	b0790	ybhP	1.35431	1.38765	1.41679	1.35424	1.22957	0.962491	0.739641	0.717065	0.552337	0.344163	0.269637	0.168657
b0791071000000769	b0791	ybhQ	0.920263	1.08507	1.02518	0.766718	0.666248	0.509754	0.394389	0.402175	0.325189	0.183551	0.168198	0.17944
b0792071000000770	b0792	ybhR	1.14055	1.04124	1.21933	1.13905	1.34276	1.22391	1.10384	1.14938	0.79816	0.269423	0.305958	0.257733
b0793071000000771	b0793	ybhS	1.04141	1.09346	1.1133	1.06456	1.16396	1.10958	0.902569	0.786205	0.497082	0.23614	0.24489	0.18521
b0794071000000772	b0794	ybhF	2.09658	2.07908	1.97381	2.05277	2.1498	1.82363	1.26187	0.996995	0.595727	0.300641	0.238315	0.209086
b0795071000000773	b0795	ybhG	2.2062	2.28421	2.1059	2.24578	2.22292	1.85441	1.17777	0.965	0.66204	0.302187	0.314261	0.194759
b0796071000000774	b0796	ybiH	1.19487	1.25582	1.06514	0.917478	0.753795	0.486495	0.222376	0.36515	0.274894	0.194868	0.197262	0.185829
b0797071000000775	b0797	rhlE	2.0423	1.97759	1.82338	2.04122	1.99499	1.45823	0.843718	0.770515	0.460069	0.329326	0.455095	0.255367
b0798071000000776	b0798	ybiA	0.640519	0.55242	0.58233	0.417759	0.380122	0.212564	0.176579	0.199477	0.16746	0.105374	0.125597	0.0831664
b0799071000000777	b0799	dinG	0.947177	0.890645	0.700013	0.980292	0.72044	0.337998	0.210821	0.181787	0.155525	0.138579	0.166829	0.111903
b0800071000000778	b0800	ybiB	2.14512	1.85305	2.02912	1.87834	2.08639	2.00649	1.85305	2.01653	1.81569	1.65442	1.62643	1.01855
b0801071000000779	b0801	ybiC	4.10933	4.00681	4.18072	4.07824	4.31815	4.11003	3.88573	4.21011	3.96412	3.65945	3.66667	2.63417
b0802071000000780	b0802	ybiJ	1.3721	1.52389	1.51793	1.48862	1.61507	1.45335	1.00877	0.949816	0.709585	0.398395	0.361203	0.246609
b0803071000000781	b0803	ybiI	1.10939	1.1035	1.17869	1.05102	1.36599	1.43535	0.976159	0.732986	0.44384	0.216661	0.215668	0.262759
b0804071000000782	b0804	ybiX	1.82603	1.69486	1.78707	1.61206	2.00666	1.96355	1.36357	0.971857	0.515488	0.163125	0.161169	0.133417
b0805071000000783	b0805	fiu	3.03886	3.27896	3.35789	3.07056	3.51819	3.37345	2.84562	2.88612	2.57484	2.04738	2.1052	1.06746
b0806071000000784	b0806	mcbA	0.436417	0.469105	0.461012	0.409683	0.452103	0.335155	0.243345	0.24981	0.225576	0.209461	0.194136	0.218437
b0807071000000785	b0807	rlmF	2.21472	2.31529	2.26743	2.04965	1.95666	1.55107	1.23145	1.22795	0.937611	0.623543	0.678233	0.357143
b0808071000000786	b0808	ybiO	0.523708	0.331451	0.544983	0.449775	0.440539	0.273646	0.258503	0.215835	0.240464	0.176701	0.176724	0.205058
b0809071000000787	b0809	glnQ	0.343724	0.316003	0.344028	0.320078	0.34559	0.340327	0.331206	0.39617	0.317094	0.196828	0.204205	0.133123
b0810071000000788	b0810	glnP	0.315991	0.516317	0.395116	0.486987	0.516457	0.464819	0.36056	0.384408	0.32319	0.222481	0.237458	0.172658
b0811071000000789	b0811	glnH	1.81782	1.9466	1.84154	1.87129	1.77235	1.45982	1.10353	0.723643	0.890888	0.58091	0.528953	0.378434
b0812071000000790	b0812	dps	3.62219	3.69284	3.40728	4.46111	4.42307	4.27886	4.09943	4.34262	4.17197	3.91697	3.78343	3.3941
b0813071000000791	b0813	rhtA	0.946302	0.833926	0.669223	0.746493	0.619392	0.420179	0.275995	0.224028	0.137873	0.123834	0.14918	0.204005
b0814071000000792	b0814	ompX	3.28755	3.38642	3.2258	3.10335	3.13119	2.93576	2.70046	2.79761	2.53815	2.16397	2.02791	1.46225
b0815071000000793	b0815	ybiP	0.814375	0.822207	0.933591	0.906652	0.773348	0.406969	0.214782	0.189672	0.200072	0.125462	0.116559	0.115625
b0816071000000794	b0816	NA	0.298486	0.345642	0.38887	0.348954	0.36923	0.244331	0.173662	0.239978	0.193205	0.212118	0.194303	0.184923
b0817071000000795	b0817	mntR	2.51109	2.379	2.47746	1.93239	1.51102	0.792731	0.352568	0.432813	0.314801	0.252155	0.281261	0.306438
b0818071000000796	b0818	ybiR	2.12821	2.06233	1.95106	2.04768	1.5808	0.971842	0.457833	0.356341	0.292997	0.212362	0.291119	0.262662
b0819071000000797	b0819	ybiS	3.06455	2.98609	2.8493	2.77112	2.84148	2.42186	2.17709	2.14268	1.68559	1.0177	0.783753	0.308137
b0820071000000798	b0820	ybiT	3.27279	3.26656	3.14871	3.32338	3.5052	3.32204	2.96722	3.08073	2.61912	1.66469	1.07352	0.335921
b0821071000000799	b0821	ybiU	1.22553	1.31147	1.10085	1.19161	1.25065	1.12237	0.967953	1.04594	0.900092	0.766493	0.717527	0.431406
b0822071000000800	b0822	ybiV	1.45499	1.24298	1.38769	1.31196	1.17839	0.943188	0.820713	0.745653	0.589125	0.354029	0.308177	0.132797
b0823071000000801	b0823	ybiW	0.444061	0.414226	0.469721	0.40646	0.44125	0.399755	0.328758	0.311036	0.330503	0.28399	0.297388	0.281639
b0824071000000802	b0824	ybiY	0.274857	0.229881	0.242151	0.210875	0.175748	0.166859	0.158364	0.149337	0.125063	0.15045	0.12622	0.134611
b0825071000000803	b0825	fsaA	1.01742	1.15488	1.09103	1.02594	0.956943	0.687874	0.527015	0.497325	0.432716	0.193876	0.174637	0.145203
b0826071000000804	b0826	moeB	1.62103	1.87958	1.93778	1.79305	1.65526	1.22203	0.835078	0.803844	0.450741	0.253952	0.259924	0.247538
b0827071000000805	b0827	moeA	1.54226	1.42328	1.30716	1.23684	1.23224	0.826045	0.612275	0.626039	0.376162	0.236653	0.302255	0.206394
b0828071000000806	b0828	iaaA	3.25396	3.17761	3.16701	2.90236	2.44275	1.50376	0.606542	0.642044	0.45835	0.246346	0.223673	0.22903
b0829071000000807	b0829	gsiA	2.68469	2.57106	2.6825	2.79959	2.91996	2.35055	1.48416	1.07849	0.662692	0.282812	0.271752	0.248731
b0830071000000808	b0830	gsiB	2.249	2.04289	2.32968	2.25633	2.57196	2.54995	2.64374	2.64799	2.03509	0.817378	0.462914	0.256693
b0831071000000809	b0831	gsiC	2.36616	2.31439	2.0956	2.38144	2.62083	2.63158	2.91462	3.19556	2.47508	0.855153	0.424197	0.123981
b0832071000000810	b0832	gsiD	2.14924	1.8633	2.08517	2.2554	2.47299	2.27398	2.37472	2.74256	2.22141	0.689521	0.360352	0.216517
b0833071000000811	b0833	yliE	1.19247	1.04796	1.25625	1.47751	1.38603	0.972945	0.714974	0.845397	0.768455	0.340989	0.0927001	0.0628644
b0834071000000812	b0834	yliF	0.839643	0.728657	0.815087	1.01516	1.06224	0.794274	0.641155	0.536643	0.4776	0.286362	0.153489	0.149248
b0835071000000813	b0835	rimO	2.60274	2.88685	2.8674	2.8065	2.8728	2.44005	2.09027	2.01615	1.41311	0.503852	0.350964	0.243134
b0836071000000814	b0836	bssR	0.276205	0.322042	0.35861	0.311713	0.353326	0.234541	0.31528	0.309236	0.228844	0.225956	0.243783	0.20826
b0837071000000815	b0837	yliI	0.732962	0.835216	0.992361	0.68018	0.584322	0.46447	0.326245	0.348873	0.314834	0.214031	0.244685	0.202581
b0838071000000816	b0838	gstB	2.24515	2.01849	2.20158	2.03906	2.24084	2.00405	1.9709	2.18867	1.83168	1.92389	1.87514	1.44075
b0839071000000817	b0839	dacC	2.19628	2.10125	2.26514	2.09623	1.9997	1.76737	1.24868	1.25926	1.03091	0.559837	0.528354	0.437865
b0840071000000818	b0840	deoR	2.26259	2.12271	2.29072	2.0035	1.56956	0.944599	0.619437	0.617026	0.557918	0.35882	0.437669	0.343906
b0841071000000819	b0841	ybjG	1.87721	1.97177	1.81556	1.50538	1.28545	0.778956	0.429085	0.43348	0.345418	0.183553	0.220478	0.153511
b0842071000000820	b0842	mdfA	1.60757	1.40232	1.6295	1.51173	1.19981	0.763129	0.493777	0.448975	0.360731	0.23645	0.267582	0.194865
b0843071000000821	b0843	ybjH	0.933462	1.02936	0.836891	0.95947	1.01518	0.888302	0.697412	0.717983	0.58123	0.414106	0.371329	0.222318
b0844071000000822	b0844	ybjI	2.13127	2.00416	2.09805	2.14218	2.30771	1.99833	1.68608	1.77132	1.45807	1.06733	0.864732	0.36001
b0845071000000823	b0845	ybjJ	1.74187	1.85274	1.8394	1.70615	1.59518	1.17928	0.915347	0.817739	0.753558	0.356419	0.308597	0.157835
b0846071000000824	b0846	ybjK	0.909164	0.794606	0.963538	0.62895	0.474526	0.258123	0.129509	0.173868	0.161523	0.109202	0.178486	0.12612
b0847071000000825	b0847	ybjL	1.74192	1.53098	1.72821	1.72566	1.65341	1.14873	0.736789	0.553368	0.455297	0.183905	0.256004	0.258616
b0848071000000826	b0848	ybjM	0.743753	0.656216	0.765024	1.5898	0.815123	0.38019	0.235018	0.175326	0.215623	0.0763918	0.103122	0.103701
b0849071000000827	b0849	grxA	0.49514	0.361169	0.514434	1.90195	1.29715	0.873697	0.582576	0.56001	0.500079	0.19708	0.195396	0.145877
b0850071000000828	b0850	ybjC	1.6928	1.63988	1.68573	1.36786	1.21888	0.931856	0.728779	0.734631	0.55586	0.462736	0.395415	0.182928
b0851071000000829	b0851	nfsA	3.53795	3.53356	3.50044	3.50303	3.3419	3.11393	2.81692	2.84271	2.50339	2.1311	2.0767	1.18408
b0852071000000830	b0852	rimK	1.59218	1.95542	1.93799	1.84945	1.70174	1.31773	1.02019	0.981297	0.694082	0.438415	0.377563	0.219287
b0853071000000831	b0853	ybjN	1.39149	1.48376	1.22641	1.35233	1.4354	1.13565	0.949562	0.838161	0.693422	0.304861	0.236832	0.21447
b0854071000000832	b0854	potF	3.43614	3.54931	3.51983	3.40598	3.4765	3.25013	2.88845	3.06901	2.80442	2.3161	2.18138	1.3631
b0855071000000833	b0855	potG	2.30741	2.43801	2.27147	2.28052	2.5313	2.05124	1.62087	1.51819	1.04226	0.555026	0.409748	0.214059
b0856071000000834	b0856	potH	1.96332	1.79702	1.96107	1.98072	2.24705	2	1.70892	1.62832	1.24437	0.63387	0.491868	0.234504
b0857071000000835	b0857	potI	2.06981	1.97632	2.16344	2.25748	2.31836	2.31833	2.14603	2.09392	1.64607	0.820892	0.623449	0.368172
b0858071000000836	b0858	ybjO	1.58604	1.61346	1.42181	1.43335	1.26604	0.991026	0.952627	1.02282	0.734822	0.253057	0.272666	0.180994
b0859071000000837	b0859	rlmC	1.3962	1.37918	1.19463	1.26712	1.1861	0.681844	0.460346	0.487774	0.355317	0.169472	0.150399	0.169809
b0860071000000838	b0860	artJ	4.0545	4.06652	3.84841	3.91634	3.90338	3.54714	3.30337	3.44547	2.91951	2.42337	1.97373	0.871836
b0861071000000839	b0861	artM	3.38965	3.47582	3.17809	3.51348	3.58783	3.37906	2.83347	2.5309	1.83568	0.845474	0.578905	0.291257
b0862071000000840	b0862	artQ	4.22858	3.98584	4.1843	4.21952	4.30072	4.02621	3.56334	3.27972	2.5679	1.23243	0.847401	0.383968
b0863071000000841	b0863	artI	3.68956	3.62665	3.71401	3.68735	3.70669	3.34598	2.96817	2.91872	2.39471	1.63554	1.16996	0.524936
b0864071000000842	b0864	artP	3.69788	3.52064	3.59118	3.57497	3.42515	2.94365	2.41657	2.25344	1.71072	0.865072	0.60107	0.317182
b0865071000000843	b0865	ybjP	2.63991	2.74427	2.60812	2.56224	2.42959	2.24546	2.23389	2.3341	2.05303	1.7174	1.53547	0.780979
b0866071000000844	b0866	ybjQ	1.90998	2.06598	2.04116	1.9793	1.84337	1.39408	0.947394	0.795284	0.529607	0.26151	0.189651	0.181275
b0867071000000845	b0867	amiD	2.3064	2.27698	2.0608	2.15785	2.12046	1.5425	0.978669	0.924911	0.572396	0.304266	0.2749	0.208399
b0868071000000846	b0868	ybjS	2.22571	2.17836	1.95177	1.93787	1.7809	1.25369	0.627554	0.446418	0.348212	0.204051	0.165056	0.161988
b0869071000000847	b0869	ybjT	2.47759	2.2845	2.4171	2.28353	2.3353	1.60325	0.898564	0.766408	0.442592	0.311703	0.191563	0.246597
b0870071000000848	b0870	ltaE	3.03109	3.03501	3.05086	3.04174	2.96102	2.49123	2.04796	1.97497	1.68168	0.970186	0.734347	0.28792
b0871071000000849	b0871	poxB	2.81699	2.83739	2.79702	2.78288	2.883	2.61345	2.30311	2.34628	1.88812	1.38375	1.15023	0.421856
b0872071000000850	b0872	hcr	0.420541	0.369403	0.535764	0.363076	0.372501	0.334021	0.207424	0.285914	0.26006	0.185515	0.216596	0.187184
b0873071000000851	b0873	hcp	0.750327	0.664212	0.546657	0.687609	0.710667	0.621886	0.440198	0.465965	0.363589	0.246955	0.236354	0.2386
b0874071000000852	b0874	ybjE	2.93993	2.75804	2.93566	2.82489	2.63571	2.20658	1.79065	1.61241	1.24804	0.476019	0.275956	0.191134
b0875071000000853	b0875	aqpZ	0.808574	0.876093	1.02708	0.799671	0.68518	0.571436	0.345072	0.399354	0.36713	0.22001	0.30421	0.183732
b0876071000000854	b0876	ybjD	1.65494	1.79117	1.71492	1.64013	1.42052	1.06644	0.761023	0.605743	0.448286	0.300197	0.229239	0.159663
b0877071000000855	b0877	ybjX	3.19596	3.41033	3.45804	3.17686	3.0018	2.37533	1.76875	1.67447	1.03772	0.446861	0.332165	0.235323
b0878071000000856	b0878	macA	2.30326	2.21764	2.22878	2.0545	2.22165	1.82648	1.3484	1.2505	0.897048	0.520945	0.48086	0.264603
b0879071000000857	b0879	macB	1.60888	1.3871	1.58605	1.46261	1.54059	1.41496	1.08411	1.03681	0.718518	0.385981	0.282157	0.142898
b0880071000000858	b0880	cspD	1.77809	1.49486	1.93527	1.65459	1.63051	1.36612	1.24932	1.43194	1.20223	1.03044	1.00509	0.946946
b0881071000000859	b0881	clpS	3.43776	3.43056	3.32423	3.77377	3.78002	3.29788	2.85399	2.96122	2.73941	2.21948	2.06145	1.47429
b0882071000000860	b0882	clpA	3.55814	3.29927	3.62219	3.57973	3.77793	3.7531	3.63332	3.80902	3.58252	3.33425	3.42555	2.86989
b0884071000000861	b0884	infA	2.45042	2.6222	2.33761	2.29889	1.96702	1.62102	1.2859	1.33074	1.08956	0.773184	0.584301	0.403165
b0885071000000862	b0885	aat	2.47309	2.17709	2.51726	2.30423	2.27115	2.04826	1.70925	1.50131	0.853565	0.297366	0.21164	0.174398
b0886071000000863	b0886	cydC	2.17185	2.322	2.33305	2.38636	2.44262	2.14292	1.79575	1.57368	1.02605	0.39102	0.331331	0.198698
b0887071000000864	b0887	cydD	2.67706	2.49744	2.62431	2.5699	2.31697	1.80787	1.22559	0.998748	0.747421	0.306293	0.220971	0.17125
b0888071000000865	b0888	trxB	3.47136	3.22727	3.5116	3.80153	3.98005	3.87021	3.53597	3.90674	3.54989	3.34797	3.32345	2.51484
b0889071000000866	b0889	lrp	3.68151	3.5293	3.71409	3.77644	3.82728	3.4749	3.26449	3.51734	3.10835	2.84374	2.73959	1.95536
b0890071000000867	b0890	ftsK	2.74333	2.40273	2.60895	2.76861	2.82976	2.63518	2.51048	2.50609	1.91259	0.930006	0.707298	0.240094
b0891071000000868	b0891	lolA	2.77682	2.60147	2.72415	2.87734	3.03643	3.0122	2.95591	3.05151	2.70253	1.22927	0.712334	0.251604
b0892071000000869	b0892	rarA	1.83317	1.74531	1.95822	2.12284	2.4042	2.24982	2.37418	2.58648	2.36967	1.13258	0.460467	0.105557
b0893071000000870	b0893	serS	3.42363	3.58136	3.58786	3.4794	3.38028	3.031	2.75707	2.82358	2.53487	1.83962	1.12057	0.310856
b0894071000000871	b0894	dmsA	0.731484	0.903681	0.688198	0.70076	0.769049	0.650098	0.683265	0.633312	0.536838	0.609503	0.731158	0.317365
b0895071000000872	b0895	dmsB	0.630504	0.76738	0.766731	0.751058	0.764161	0.728164	0.664166	0.665674	0.592301	0.636794	0.723383	0.30604
b0896071000000873	b0896	dmsC	0.980304	0.968234	0.667544	0.840982	0.843501	0.768625	0.685142	0.667886	0.55369	0.570032	0.713364	0.340876
b0897071000000874	b0897	ycaC	1.46236	1.34925	1.49956	1.47079	1.51568	1.32515	1.28691	1.39534	1.24749	1.19223	1.23904	1.10274
b0898071000000875	b0898	ycaD	1.86238	1.5257	1.80907	1.26686	1.01971	0.53317	0.324624	0.354062	0.328643	0.169772	0.218196	0.175283
b0899071000000876	b0899	ycaM	0.319835	0.298512	0.260852	0.320891	0.273437	0.18447	0.138731	0.225921	0.168801	0.101462	0.118269	0.112883
b0900071000000877	b0900	ycaN	0.497921	0.547811	0.406625	0.313852	0.216485	0.104563	0.0319823	0.0872361	0.060836	0.06363	0.0732668	0.10583
b0901071000000878	b0901	ycaK	0.785462	0.904354	0.704664	0.973514	0.739725	0.710421	0.753139	0.774876	0.836018	0.620822	0.51724	0.448587
b0902071000000879	b0902	pflA	2.59941	2.5936	2.35874	2.60166	2.66961	2.30336	2.15127	2.27862	1.86933	1.50965	1.26715	0.529676
b0903071000000880	b0903	pflB	4.49897	4.56702	4.41994	4.60264	4.67166	4.57157	4.37838	4.61344	4.36143	4.30214	4.26249	3.57246
b0904071000000881	b0904	focA	2.49589	2.42372	2.65702	2.3767	2.43986	2.34706	2.08057	2.07867	1.98494	1.5419	1.62054	0.832729
b0905071000000882	b0905	ycaO	2.95646	2.76031	2.94613	2.96529	3.07809	2.76234	2.62673	2.83596	2.39633	1.98785	1.65046	0.723646
b0906071000000883	b0906	ycaP	1.11262	1.12383	1.00984	1.01666	0.9362	0.720567	0.490603	0.468461	0.417534	0.268372	0.260765	0.246035
b0907071000000884	b0907	serC	4.76662	4.92105	4.81549	4.82478	4.88966	4.68318	4.52902	4.62191	4.39233	4.02147	3.81956	2.16527
b0908071000000885	b0908	aroA	4.16441	4.04887	4.11188	4.10097	4.34817	4.1097	3.9201	4.06724	3.67804	3.2332	2.98566	1.19385
b0909071000000886	b0909	ycaL	0.554601	0.576071	0.598501	0.606327	0.847983	0.667574	0.479241	0.388978	0.28335	0.18811	0.136851	0.145596
b0910071000000887	b0910	cmk	2.47468	2.68189	2.68357	2.40426	2.18543	1.75909	1.41514	1.42072	1.11318	0.789968	0.7513	0.399708
b0911071000000888	b0911	rpsA	5.31266	5.32944	5.33406	5.42696	5.59147	5.43568	5.37509	5.49385	5.20547	5.19829	5.20311	4.64613
b0912071000000889	b0912	ihfB	4.22893	4.13701	4.13879	4.17889	4.34619	4.13674	3.89258	4.17169	4.03004	3.72688	3.74137	3.34497
b0913071000000890	b0913	ycaI	0.428328	0.443732	0.491545	0.455327	0.411599	0.2935	0.227469	0.220902	0.215993	0.211267	0.153074	0.175801
b0914071000000891	b0914	msbA	2.47538	2.65572	2.71299	2.71439	2.61923	2.1485	1.71318	1.50891	1.16265	0.515143	0.294558	0.182445
b0915071000000892	b0915	lpxK	1.71263	1.9573	2.12805	2.12017	2.17607	1.79352	1.33062	1.19352	0.827268	0.462755	0.376508	0.227748
b0916071000000893	b0916	ycaQ	0.845095	0.843299	0.72912	0.911078	0.879989	0.690189	0.446229	0.402488	0.338237	0.153067	0.134749	0.137292
b0917071000000894	b0917	ycaR	2.78723	2.74259	2.51779	2.69496	2.6875	2.39008	2.16655	2.16721	1.82128	1.27628	0.790046	0.272148
b0918071000000895	b0918	kdsB	2.39281	2.43453	2.1477	2.32873	2.23615	1.96709	1.82204	1.80293	1.46505	0.999205	0.561122	0.178955
b0919071000000896	b0919	ycbJ	1.76644	1.82795	1.56983	1.62128	1.30763	0.847904	0.523935	0.497698	0.364859	0.183496	0.118583	0.126813
b0920071000000897	b0920	ycbC	1.70831	1.71542	1.71436	1.48177	1.45121	1.09342	0.696701	0.74025	0.451971	0.283847	0.297642	0.197376
b0921071000000898	b0921	smtA	2.86651	2.91238	2.63004	2.66087	2.20083	1.43519	0.778533	0.677475	0.453443	0.283561	0.306207	0.318791
b0922071000000899	b0922	mukF	2.57158	2.36649	2.55614	2.48019	2.20387	1.47565	0.738769	0.638544	0.416212	0.255788	0.207637	0.263897
b0923071000000900	b0923	mukE	2.17485	2.1209	1.99166	2.23483	2.29068	1.90499	1.15233	0.962596	0.544025	0.2875	0.235012	0.196212
b0924071000000901	b0924	mukB	2.99927	2.99385	2.8122	3.08525	3.09226	2.94695	2.91472	3.26737	2.88915	1.50799	0.880402	0.323259
b0925071000000902	b0925	ycbB	2.09771	2.10799	1.9391	2.15449	2.06782	1.52794	1.04717	1.14224	1.07558	0.728267	0.437948	0.197596
b0926071000000903	b0926	ycbK	3.48111	3.25333	3.40135	3.25973	3.21038	2.59818	1.9991	1.89165	1.36173	0.771729	0.526796	0.25588
b0927071000000904	b0927	ycbL	3.71456	3.41556	3.64866	3.63887	3.63491	3.1483	2.60735	2.55951	2.09857	1.42003	0.911571	0.358391
b0928071000000905	b0928	aspC	4.78293	4.84532	4.80668	4.79031	4.94321	4.80974	4.57615	4.95969	4.67241	4.46686	4.51961	4.12148
b0929071000000906	b0929	ompF	5.63144	5.72041	5.67706	5.75138	5.85786	5.69265	5.67573	5.82589	5.65746	5.60082	5.63256	5.32139
b0930071000000907	b0930	asnS	3.80976	3.77184	3.49163	3.66349	3.6041	3.15027	2.9906	2.90248	2.32428	1.71931	1.22158	0.602179
b0931071000000908	b0931	pncB	3.23121	3.39097	3.23969	3.08268	2.75652	2.04921	1.43377	1.27693	0.89719	0.626639	0.534037	0.405638
b0932071000000909	b0932	pepN	2.87319	3.12285	3.08319	2.91663	3.05634	2.6278	2.37639	2.39868	1.89599	1.2486	0.916088	0.311296
b0933071000000910	b0933	ssuB	0.813245	0.720446	0.783432	0.760688	0.770225	0.622645	0.527448	0.548454	0.518415	0.413232	0.417648	0.394926
b0934071000000911	b0934	ssuC	1.4062	1.31414	1.16841	1.27272	1.41613	1.28548	1.14876	1.26709	1.16717	0.966461	1.03419	0.675732
b0935071000000912	b0935	ssuD	1.29078	1.2199	1.39962	1.3577	1.42518	1.29975	1.178	1.36513	1.20622	1.04889	1.11916	0.779444
b0936071000000913	b0936	ssuA	0.864983	0.724228	0.844449	0.802736	0.881154	0.737614	0.646486	0.699788	0.688712	0.532618	0.630923	0.324123
b0937071000000914	b0937	ssuE	0.855	0.778271	0.855155	0.766333	0.86802	0.677771	0.598861	0.711798	0.750069	0.43926	0.529366	0.349658
b0938071000000915	b0938	elfA	0.405049	0.481884	0.408761	0.49615	0.362369	0.30923	0.190406	0.270635	0.171759	0.150783	0.138521	0.121688
b0939071000000916	b0939	elfD	0.245467	0.271412	0.299273	0.207327	0.29135	0.203779	0.151546	0.176101	0.126761	0.159144	0.162959	0.125025
b0940071000000917	b0940	elfC	0.365776	0.400165	0.403579	0.353773	0.320471	0.225755	0.336811	0.197524	0.204427	0.137923	0.202608	0.178646
b0941071000000918	b0941	elfG	0.597897	0.515981	0.614375	0.504703	0.48822	0.346364	0.236244	0.223548	0.201623	0.124799	0.200499	0.241008
b0942071000000919	b0942	ycbU	0.600794	0.520226	0.503096	0.492083	0.581326	0.535748	0.328753	0.433481	0.346186	0.371778	0.368343	0.366983
b0943071000000920	b0943	ycbV	0.653244	0.664153	0.690177	0.740622	0.787122	0.636979	0.458944	0.401764	0.313874	0.190699	0.162298	0.176984
b0944071000000921	b0944	ycbF	0.47466	0.469117	0.359818	0.310201	0.355194	0.26569	0.204361	0.28379	0.215067	0.196128	0.184935	0.111062
b0945071000000922	b0945	pyrD	3.35541	3.24595	3.29993	3.28106	3.24703	3.0749	2.95706	2.91329	2.70093	2.72415	2.77761	2.08877
b0946071000000923	b0946	zapC	1.28981	1.421	1.45901	1.00726	0.904959	0.519993	0.317252	0.380019	0.278039	0.240488	0.29654	0.239923
b0947071000000924	b0947	ycbX	2.90967	2.79423	2.72084	2.74989	2.63522	2.13801	1.61443	1.64563	1.25245	0.727185	0.613382	0.255642
b0948071000000925	b0948	rlmL	2.61364	2.72337	2.51175	2.69941	2.61571	1.9343	1.23591	1.034	0.618373	0.361792	0.376854	0.323618
b0949071000000926	b0949	uup	2.00583	2.15993	2.22352	2.2158	2.32788	2.1444	1.73605	1.49807	0.91058	0.344747	0.498265	0.294879
b0950071000000927	b0950	pqiA	1.13056	1.26216	1.24252	1.32376	1.44723	1.34343	1.52032	1.54462	1.16978	0.564855	0.532902	0.285104
b0951071000000928	b0951	pqiB	1.81744	1.64792	1.95403	2.04748	2.15231	2.11657	2.13104	2.53517	2.26844	2.02284	1.37207	0.471691
b0952071000000929	b0952	ymbA	0.528751	0.873107	0.697659	0.776093	0.853409	0.79986	0.748829	1.0363	0.951362	0.813545	0.536733	0.220071
b0953071000000930	b0953	rmf	1.71466	1.69043	1.5414	1.78539	1.56771	1.42716	1.37812	1.47002	1.51847	1.37397	1.26011	1.39129
b0954071000000931	b0954	fabA	2.972	3.06774	2.66983	3.04135	2.86673	2.65872	2.39076	2.32844	2.13989	1.86242	1.67149	1.54734
b0955071000000932	b0955	ycbZ	2.52063	2.48539	2.50856	2.48079	2.43094	1.71194	1.06229	0.957076	0.583745	0.33624	0.296834	0.213789
b0956071000000933	b0956	matP	1.74994	1.68679	1.4694	1.58615	1.45982	1.08287	0.72687	0.784576	0.641798	0.372111	0.393837	0.258558
b0957071000000934	b0957	ompA	5.56574	5.55541	5.40659	5.58779	5.67286	5.44943	5.4746	5.67599	5.3927	5.44325	5.49606	5.15746
b0958071000000935	b0958	sulA	2.79532	2.85541	2.97087	2.4563	2.22138	1.74907	1.4346	1.5407	1.23283	0.888872	0.707079	0.366921
b0959071000000936	b0959	sxy	1.2238	1.30321	1.38341	1.07395	0.822293	0.522441	0.244536	0.3219	0.241968	0.187116	0.183591	0.172414
b0960071000000937	b0960	yccS	1.70735	1.82016	1.78529	1.8194	1.89425	1.54642	1.04876	0.937106	0.560303	0.32309	0.266698	0.181829
b0961071000000938	b0961	yccF	2.34195	2.43715	2.45096	2.3692	2.33288	1.89768	1.4141	1.17519	0.751604	0.270499	0.189365	0.133125
b0962071000000939	b0962	helD	2.29702	2.38269	2.32341	2.29256	2.03868	1.37144	0.799498	0.707744	0.458596	0.254497	0.311004	0.259847
b0963071000000940	b0963	mgsA	1.91598	1.95886	1.60948	1.7909	1.75527	1.26316	1.12802	1.06187	0.717877	0.459292	0.440632	0.303809
b0964071000000941	b0964	yccT	0.750776	0.648629	0.699247	0.480816	0.474537	0.332837	0.231352	0.296765	0.232673	0.225744	0.235318	0.195401
b0965071000000942	b0965	yccU	2.04545	1.99272	1.90556	1.96208	2.01394	1.86932	1.58365	1.73794	1.60779	1.35762	1.33191	1.01347
b0966071000000943	b0966	hspQ	1.84302	1.86039	1.62907	1.78202	1.7182	1.37751	1.14825	1.16558	0.842393	0.574007	0.554571	0.361353
b0967071000000944	b0967	rlmI	3.20601	3.10288	3.10385	3.11459	3.04877	2.74412	2.44441	2.37282	1.84885	0.937339	0.570292	0.240971
b0968071000000945	b0968	yccX	0.73305	0.906754	0.850992	0.796516	0.802716	0.608135	0.454141	0.447464	0.375518	0.368513	0.321061	0.228373
b0969071000000946	b0969	tusE	1.84301	2.13738	1.99125	1.98025	1.72607	1.41744	1.07811	1.10535	0.769546	0.420449	0.338182	0.221752
b0970071000000947	b0970	yccA	3.56466	3.41015	3.64815	3.47126	3.33614	3.16789	2.774	2.8213	2.38252	1.74783	1.50009	1.18324
b0972071000000948	b0972	hyaA	2.66894	2.47846	2.6529	2.5183	2.69483	2.49785	2.0478	2.2161	1.85259	1.07775	0.925124	0.332983
b0973071000000949	b0973	hyaB	1.27108	1.4019	1.29283	1.28834	1.51094	1.34391	1.13639	1.20994	0.952609	0.510995	0.312745	0.160837
b0974071000000950	b0974	hyaC	2.03303	1.91733	1.97108	1.92547	2.11375	2.03399	1.75229	1.90722	1.53189	0.89488	0.647355	0.299061
b0975071000000951	b0975	hyaD	1.46503	1.36336	1.38274	1.37787	1.49243	1.35274	1.20549	1.33815	1.10123	0.50984	0.548335	0.244467
b0976071000000952	b0976	hyaE	0.824129	0.849393	0.724165	0.728282	0.796166	0.752968	0.642561	0.697452	0.646714	0.256371	0.250286	0.142054
b0977071000000953	b0977	hyaF	1.0489	1.14781	0.996442	1.05388	1.21967	1.17357	1.01537	1.20596	1.08802	0.531439	0.369474	0.185548
b0978071000000954	b0978	appC	1.21521	1.25048	1.22927	1.2058	1.35697	1.34442	1.14688	1.34503	1.31065	0.833144	0.668378	0.240993
b0979071000000955	b0979	appB	1.5188	1.51576	1.42166	1.54203	1.65761	1.61812	1.53751	1.79922	1.75955	1.30515	1.1611	0.328876
b0980071000000957	b0980	appA	1.09947	1.14283	1.20467	1.09498	1.17895	1.01947	0.894089	1.2055	1.15796	0.917669	0.872197	0.338539
b0981071000000958	b0981	etk	0.831735	0.852486	0.910854	0.909294	0.945891	0.814508	0.77715	0.900136	0.747775	0.503629	0.352606	0.139677
b0982071000000959	b0982	etp	0.834007	0.709272	0.891128	0.731534	0.940845	0.805668	0.686551	0.884067	0.696047	0.464221	0.310442	0.124624
b0983071000000960	b0983	gfcE	0.895907	0.77777	0.65743	0.749031	0.871754	0.669016	0.679605	0.5843	0.508658	0.216018	0.186518	0.113189
b0984071000000961	b0984	gfcD	0.456036	0.411554	0.333893	0.377852	0.407058	0.258576	0.244391	0.212245	0.141751	0.176026	0.120289	0.190053
b0985071000000962	b0985	gfcC	0.541405	0.501994	0.480215	0.464295	0.416225	0.363764	0.25044	0.207079	0.167481	0.0778497	0.120333	0.119019
b0986071000000963	b0986	gfcB	0.190047	0.21689	0.161506	0.149979	0.156117	0.137926	0.111436	0.149622	0.0681627	0.063302	0.109022	0.0963014
b0987071000000964	b0987	gfcA	0.580111	0.623448	0.572007	0.653743	0.670762	0.457654	0.443727	0.380657	0.329941	0.264825	0.335829	0.310426
b0988071000000966	b0988	insB1	2.14315	2.07885	1.86799	1.74376	1.55095	1.1062	0.766798	0.743824	0.57887	0.344987	0.347428	0.274619
b0989071000000967	b0989	cspH	0.492067	0.53762	0.502877	0.482677	0.565048	0.50402	0.341214	0.397756	0.292953	0.387087	0.494255	0.446708
b0990071000000968	b0990	cspG	0.301493	0.407337	0.311003	0.26103	0.288699	0.182444	0.178818	0.259122	0.256127	0.212008	0.277994	0.190779
b0991071000000969	b0991	ymcE	0.0717933	0.0327886	0.097102	0.106018	0.105763	0.0503838	0.0878395	0.0916062	0.0390546	0.0428638	0.0163796	0.0752618
b0992071000000971	b0992	yccM	0.572873	0.447988	0.476346	0.499126	0.654841	0.497755	0.363509	0.310506	0.190504	0.147367	0.159701	0.125528
b0993071000000972	b0993	torS	0.92559	1.0119	1.07448	1.13896	0.963319	0.578093	0.273386	0.186757	0.179693	0.16315	0.16852	0.155011
b0994071000000973	b0994	torT	1.21152	1.19542	1.1347	1.02512	0.670368	0.440901	0.234266	0.249819	0.237134	0.210436	0.209419	0.199048
b0995071000000974	b0995	torR	1.76534	1.81643	1.53599	1.51748	1.10255	0.750901	0.378442	0.400934	0.321541	0.314299	0.308733	0.263421
b0996071000000975	b0996	torC	0.517189	0.605638	0.548545	0.45598	0.561208	0.392015	0.268449	0.352172	0.267742	0.162738	0.169118	0.108011
b0997071000000976	b0997	torA	0.758951	0.707176	0.626774	0.625134	0.597839	0.44207	0.327978	0.333086	0.243811	0.227811	0.189634	0.0793691
b0998071000000977	b0998	torD	0.439631	0.421935	0.320797	0.343052	0.338331	0.274644	0.184332	0.209441	0.199282	0.104942	0.125659	0.0628626
b0999071000000978	b0999	cbpM	2.3763	2.48958	2.57676	2.36659	2.35131	2.09599	1.75008	1.62231	1.29936	0.652838	0.44678	0.178424
b1000071000000979	b1000	cbpA	2.3086	2.44965	2.45484	2.25536	2.30555	1.97296	1.69114	1.5872	1.17613	0.659692	0.39281	0.232085
b1001071000000980	b1001	yccE	0.127198	0.131248	0.11773	0.0901412	0.0812694	0.0834375	0.126505	0.0774034	0.0921858	0.0821853	0.0439161	0.0849764
b1002071000000981	b1002	agp	1.5103	1.68039	1.78811	1.57402	1.7683	1.58732	1.53499	1.717	1.4823	1.42715	1.53852	1.10202
b1003071000000982	b1003	yccJ	1.95811	2.16216	2.12595	2.05763	2.15293	2.05538	2.03792	2.05928	2.04693	1.87764	1.85436	1.54401
b1004071000000983	b1004	wrbA	3.44917	3.36091	3.19733	3.40598	3.38939	3.32365	3.22957	3.39253	3.21298	3.11214	3.18535	2.60605
b1006071000000985	b1006	rutG	0.856332	0.627386	0.827081	0.740346	0.868442	0.582991	0.469084	0.451892	0.477022	0.445525	0.492216	0.350448
b1007071000000986	b1007	rutF	0.591287	0.58017	0.465769	0.523058	0.554738	0.451848	0.393547	0.430978	0.388543	0.331884	0.343934	0.246825
b1008071000000987	b1008	rutE	0.49095	0.399045	0.29072	0.319062	0.388964	0.2545	0.165415	0.242218	0.232616	0.138933	0.216937	0.142961
b1009071000000988	b1009	rutD	0.485595	0.611823	0.380901	0.394924	0.402907	0.273237	0.16799	0.293548	0.247588	0.160031	0.194373	0.195959
b1010071000000989	b1010	rutC	0.283976	0.375752	0.396156	0.419812	0.413902	0.37387	0.24954	0.312814	0.289562	0.227488	0.291227	0.262148
b1011071000000990	b1011	rutB	0.370036	0.348034	0.303755	0.361514	0.347406	0.300738	0.158002	0.180145	0.199561	0.205758	0.151727	0.175
b1012071000000991	b1012	rutA	0.370235	0.301647	0.314319	0.363314	0.357702	0.295516	0.220042	0.240969	0.24943	0.204364	0.23319	0.195982
b1013071000000992	b1013	rutR	1.13311	1.2837	1.25403	1.00403	0.751226	0.458012	0.277378	0.292058	0.202323	0.191667	0.200378	0.201013
b1014071000000993	b1014	putA	1.21644	1.25163	1.19726	1.17318	1.28767	1.18436	0.929803	0.976898	0.894369	0.656131	0.608839	0.304943
b1015071000000994	b1015	putP	3.0457	3.03612	2.93693	2.99825	3.05869	2.66459	2.3646	2.35902	2.16543	1.7508	1.60086	0.756801
b1018071000000996	b1018	efeO	3.749	3.6633	3.70516	3.75241	3.88107	3.44604	3.01087	2.86685	2.20594	1.54308	1.41745	0.631781
b1019071000000997	b1019	efeB	3.0307	3.10249	2.95188	2.96218	3.25293	2.77844	2.16373	1.82428	1.31465	0.691186	0.579458	0.247686
b1020071000000998	b1020	phoH	1.8386	2.01178	1.55093	1.59592	1.5696	1.29283	1.26841	1.46234	1.26768	1.00014	0.883265	0.740636
b1021071000000999	b1021	pgaD	0.441844	0.48482	0.419914	0.450411	0.485491	0.423177	0.394062	0.364579	0.286018	0.187999	0.22186	0.181839
b1022071000001000	b1022	pgaC	0.428969	0.402614	0.389588	0.541225	0.536411	0.443655	0.34255	0.335044	0.310465	0.195855	0.182681	0.120738
b1023071000001001	b1023	pgaB	0.252957	0.228763	0.213587	0.227743	0.294835	0.172647	0.142731	0.101283	0.0886755	0.119001	0.0863217	0.0950473
b1024071000001002	b1024	pgaA	0.232959	0.227724	0.241282	0.229989	0.214542	0.139623	0.0968072	0.122141	0.107462	0.147317	0.0968982	0.129523
b1025071000001003	b1025	ycdT	0.644274	0.593062	0.61653	0.627047	0.354933	0.157688	0.086115	0.104848	0.0777864	0.0972238	0.091646	0.0768263
b1028071000001006	b1028	ymdE	0.081125	0.0670348	0.0894266	0.0211567	0.0654635	0.0697273	0.00434106	0.103419	0.0521588	0.0473783	0.0398729	0.0589891
b1029071000001007	b1029	ycdU	0.173776	0.158137	0.148633	0.126244	0.192957	0.120932	0.0944046	0.117916	0.0918967	0.077124	0.106594	0.0897252
b1033071000001008	b1033	ghrA	3.75876	3.90942	3.79607	3.6999	3.88986	3.4946	3.15609	3.16959	2.63183	2.01582	1.6953	0.539432
b1034071000001009	b1034	ycdX	3.55906	3.6063	3.46287	3.51576	3.62845	3.35407	3.0406	2.94105	2.5906	2.07535	1.81132	0.699092
b1035071000001010	b1035	ycdY	2.78106	2.90253	2.77082	2.85451	3.1508	2.9111	2.58422	2.52689	2.10547	1.50298	1.2078	0.492989
b1036071000001011	b1036	ycdZ	2.21969	2.28047	2.26879	2.33224	2.64776	2.46097	2.07276	2.08604	1.58816	0.989437	0.796227	0.292742
b1037071000001012	b1037	csgG	1.40294	1.33258	1.31888	1.46563	1.47493	1.38636	1.17029	1.04958	0.91389	0.613872	0.532349	0.393376
b1038071000001013	b1038	csgF	0.946894	0.862976	0.987543	1.01627	0.924212	0.782498	0.611071	0.468899	0.388433	0.218116	0.208865	0.100512
b1039071000001014	b1039	csgE	1.72086	1.60053	1.36465	1.55538	1.25088	0.965449	0.781005	0.632891	0.564949	0.346056	0.294155	0.126817
b1040071000001015	b1040	csgD	1.00705	0.807649	0.970956	0.865628	0.674369	0.480988	0.337661	0.235667	0.19747	0.138963	0.106947	0.0927834
b1041071000001016	b1041	csgB	0.275807	0.217312	0.145003	0.156045	0.176187	0.128107	0.167011	0.186759	0.152711	0.0956942	0.189379	0.129451
b1042071000001017	b1042	csgA	1.03487	0.756921	0.993861	1.01095	0.946927	0.847855	0.826992	0.968418	0.795406	0.788258	0.77319	0.716909
b1043071000001018	b1043	csgC	0.0896008	0.0555481	0.0598429	0.100921	0.0307267	0.0556705	0.066136	0.0276231	0.0593878	0.0139754	0.0420955	0.0761135
b1044071000001019	b1044	ymdA	2.97842	3.04587	3.07543	2.99277	2.94517	2.60252	2.18899	2.09844	1.78736	1.00044	0.642315	0.464042
b1045071000001020	b1045	ymdB	2.83188	2.87442	2.86739	2.78032	2.85609	2.29578	1.5749	1.37536	0.931463	0.433476	0.341452	0.258284
b1046071000001021	b1046	clsC	1.40243	1.42422	1.34176	1.34904	1.51703	1.08523	0.544129	0.409103	0.276516	0.200666	0.237647	0.20933
b1047071000001022	b1047	opgC	1.26543	1.34567	1.24959	1.25988	1.22109	0.714564	0.519167	0.295809	0.188775	0.114489	0.087791	0.187226
b1048071000001023	b1048	opgG	3.76431	3.84721	3.79225	3.71647	3.95022	3.65088	3.36783	3.28591	2.78353	1.98426	1.42339	0.517763
b1049071000001024	b1049	opgH	2.84626	3.13704	3.30181	3.2963	3.43594	3.37135	2.98318	3.07356	2.39899	1.65278	1.06702	0.335502
b1050071000001025	b1050	yceK	3.2686	3.24189	3.07156	3.23841	3.19977	3.06289	2.95044	3.05852	3.02369	2.84237	2.82714	2.53278
b1051071000001026	b1051	msyB	3.40946	3.55967	3.46758	3.55142	3.54843	3.48415	3.27219	3.50889	3.61833	3.30214	3.33405	3.02252
b1053071000001027	b1053	mdtG	0.562969	0.437152	0.60496	0.552235	0.501871	0.286939	0.128549	0.240285	0.197215	0.136572	0.113609	0.103665
b1054071000001028	b1054	waaM	2.14774	1.91223	2.09784	1.95783	1.69224	1.22243	0.769999	0.746937	0.481144	0.296123	0.266418	0.232321
b1055071000001029	b1055	yceA	1.43656	1.28666	1.66653	1.21243	1.26606	0.990818	1.03564	1.05684	0.665408	0.516423	0.422841	0.2201
b1056071000001030	b1056	yceI	0.709946	0.610766	0.600133	0.640303	0.581348	0.533991	0.43423	0.532985	0.487221	0.425522	0.334533	0.232112
b1057071000001031	b1057	yceJ	0.878523	0.917769	0.86466	0.776089	0.747694	0.585659	0.51426	0.599075	0.425879	0.316869	0.425417	0.303609
b1058071000001032	b1058	yceO	0.210666	0.156696	0.231956	0.21303	0.180807	0.180056	0.166378	0.135637	0.111728	0.0839984	0.0686118	0.105545
b1059071000001033	b1059	solA	3.19545	3.01015	3.13979	2.99793	3.15841	2.86107	2.87644	2.8694	2.62521	2.46802	2.42542	1.32464
b1060071000001034	b1060	bssS	0.894548	1.01739	0.79521	0.797855	0.676967	0.464802	0.394534	0.410167	0.386159	0.384831	0.429099	0.354506
b1061071000001035	b1061	dinI	1.1739	1.24781	0.943245	1.14911	1.19677	0.882636	0.831458	0.876921	0.691992	0.481033	0.419921	0.226193
b1062071000001036	b1062	pyrC	3.88103	3.95323	3.66663	3.90379	3.95862	3.58511	3.63534	3.80036	3.40982	3.21133	3.2387	2.11447
b1063071000001037	b1063	yceB	0.993879	1.14974	1.15526	0.95127	0.949774	0.711933	0.546675	0.621262	0.511028	0.340792	0.395159	0.228838
b1064071000001038	b1064	grxB	2.84499	2.96139	2.99131	3.05089	3.04898	2.96993	2.93488	3.10991	2.93083	2.86897	2.97822	2.8308
b1065071000001039	b1065	mdtH	0.943049	1.10018	1.06477	0.985296	0.715371	0.36717	0.125232	0.150395	0.105179	0.11273	0.0842118	0.111669
b1066071000001040	b1066	rimJ	3.22491	3.3725	3.27953	3.16931	3.19245	2.71576	2.13699	2.09119	1.61228	0.875893	0.603935	0.225587
b1067071000001041	b1067	yceH	3.01356	3.1394	3.24719	3.08208	3.09981	2.72011	2.18567	2.06887	1.53657	0.791412	0.465286	0.201581
b1068071000001042	b1068	yceM	2.20513	2.0138	2.19245	2.17891	2.25461	1.75611	1.07441	0.872737	0.512182	0.311972	0.261972	0.223377
b1069071000001043	b1069	murJ	1.23758	1.08416	1.22486	1.3019	1.30273	0.920092	0.443729	0.507211	0.32498	0.303946	0.294244	0.260123
b1070071000001044	b1070	flgN	4.27837	4.27692	4.23225	3.96878	3.50873	2.7869	1.96678	1.86377	1.34016	0.585977	0.512413	0.365012
b1071071000001045	b1071	flgM	4.23528	4.12881	4.32825	3.92005	3.48741	2.63615	1.73183	1.64273	1.20791	0.619693	0.540266	0.445168
b1072071000001046	b1072	flgA	4.23832	4.15486	4.31314	3.79643	3.23028	2.29488	1.39748	1.45482	1.02312	0.511	0.569624	0.482955
b1073071000001047	b1073	flgB	4.67903	4.43637	4.44139	4.34906	4.27789	3.6463	3.12534	2.96926	2.44346	1.55453	1.1623	0.425693
b1074071000001048	b1074	flgC	5.18304	5.15095	5.13849	5.13635	5.24448	4.8367	4.41784	4.45038	3.96927	3.20279	2.64864	1.23646
b1075071000001049	b1075	flgD	4.95813	4.96756	5.05926	5.02444	5.09992	4.74713	4.47777	4.47096	4.02955	3.54604	3.29112	1.89128
b1076071000001050	b1076	flgE	4.99078	5.04857	5.20803	5.08793	5.38173	5.06777	4.97137	5.11026	4.75672	4.60087	4.45398	2.81838
b1077071000001051	b1077	flgF	4.61567	4.57894	4.59642	4.6743	4.95894	4.84913	4.70292	4.80172	4.62006	4.26828	4.0344	2.51747
b1078071000001052	b1078	flgG	4.75929	4.82236	4.7123	4.8757	5.1181	5.00272	5.01007	5.11515	4.71177	4.25504	3.85	2.28296
b1079071000001053	b1079	flgH	3.85571	4.08473	3.95266	4.09816	4.4185	4.35435	4.41777	4.58718	4.13923	2.70265	1.73708	0.389615
b1080071000001054	b1080	flgI	3.7688	3.79903	3.72016	3.97154	4.26458	4.20853	4.25787	4.51655	4.20765	2.7633	1.70151	0.380101
b1081071000001055	b1081	flgJ	3.44506	3.74491	3.71722	3.75728	3.79986	3.5264	3.97452	4.44801	4.04268	3.09761	1.88553	0.368533
b1082071000001056	b1082	flgK	4.73508	4.79561	4.71064	4.59098	4.57104	4.23857	4.19909	4.49355	4.2508	4.00577	3.09809	0.713196
b1083071000001057	b1083	flgL	4.81076	4.84806	4.83966	4.93214	5.02364	4.77471	4.54404	4.81083	4.69098	4.77607	4.58232	3.34858
b1084071000001058	b1084	rne	3.1572	2.93131	3.00978	2.96916	3.24951	2.85595	2.17812	1.9764	1.28408	0.690961	0.486994	0.23868
b1085071000001059	b1085	yceQ	1.00792	0.830428	0.88481	0.857246	0.660613	0.436356	0.21485	0.270499	0.187946	0.167775	0.113805	0.142911
b1086071000001060	b1086	rluC	1.92952	1.70021	1.89302	1.66569	1.20652	0.69279	0.412473	0.339041	0.309176	0.242062	0.235654	0.188895
b1087071000001061	b1087	yceF	2.25431	2.09433	2.2016	2.11452	2.07229	1.77142	1.51708	1.55303	1.26002	0.842919	0.791258	0.464135
b1088071000001062	b1088	yceD	4.68947	4.41787	4.56363	4.61449	4.51775	4.2952	4.17826	4.25625	4.03655	3.84099	3.68397	3.00554
b1089071000001063	b1089	rpmF	3.55961	3.79135	3.75292	3.7321	3.73165	3.38207	3.22951	3.31115	2.96702	2.67641	2.55171	1.80858
b1090071000001064	b1090	plsX	2.76114	2.67399	2.52409	2.8955	2.69107	2.1187	1.52085	1.32156	0.8484	0.558278	0.506439	0.388653
b1091071000001065	b1091	fabH	3.46615	3.62884	3.4504	3.68377	3.6894	3.58981	3.02722	2.85527	2.31736	1.55102	1.1489	0.611127
b1092071000001066	b1092	fabD	3.77499	3.91253	3.91658	3.92896	4.1794	4.03561	3.9036	4.02589	3.65256	3.16946	2.74804	1.55291
b1093071000001067	b1093	fabG	3.72172	3.65286	3.40762	3.7145	3.7958	3.64192	3.62256	3.73765	3.40106	3.1256	2.65706	1.3623
b1094071000001068	b1094	acpP	4.85552	4.94009	4.85285	4.9969	5.09279	4.90052	4.80669	5.063	4.86415	4.74978	4.71337	3.86991
b1095071000001069	b1095	fabF	4.39242	4.22467	4.36903	4.45292	4.41895	4.24814	4.32832	4.44092	4.25122	4.23286	4.17415	3.19771
b1096071000001070	b1096	pabC	1.93245	1.9477	2.05981	1.90642	1.82817	1.47264	1.20485	1.29882	1.26021	1.03016	0.873113	0.335154
b1097071000001071	b1097	yceG	1.45498	1.53851	1.36694	1.55165	1.50758	1.1623	0.847458	0.857778	0.741218	0.729541	0.547615	0.229626
b1098071000001072	b1098	tmk	2.42678	2.47893	2.44272	2.61049	2.62533	2.23266	1.59534	1.43509	1.05703	0.689952	0.545001	0.336019
b1099071000001073	b1099	holB	1.84647	2.02627	2.03042	2.11926	2.32135	1.93156	1.50019	1.26875	0.800321	0.553793	0.454022	0.210474
b1100071000001074	b1100	ycfH	2.47219	2.46397	2.26108	2.49384	2.78253	2.65647	2.50656	2.65598	2.21001	1.56173	1.24968	0.480379
b1101071000001075	b1101	ptsG	4.75274	4.70282	4.87397	4.86372	4.87408	4.80826	4.76873	4.89957	4.66441	4.60037	4.76833	4.23498
b1102071000001076	b1102	fhuE	2.90808	2.71762	2.88527	2.52254	2.96957	2.76354	2.54554	2.72693	2.41527	1.96667	2.01825	1.13805
b1103071000001077	b1103	hinT	2.53971	2.54496	2.3867	2.46202	2.59297	2.33552	2.2948	2.40252	2.13127	1.97476	1.94263	1.35001
b1104071000001078	b1104	ycfL	4.192	4.14623	4.34833	4.28809	4.38567	4.27566	4.11923	4.27553	4.06452	3.91564	4.0182	3.26153
b1105071000001079	b1105	lpoB	3.24804	3.17412	3.17445	3.20638	3.40872	3.24212	2.99695	3.23963	3.13852	2.85017	2.79047	2.19374
b1106071000001080	b1106	thiK	2.26507	2.28491	2.35019	2.1997	2.42628	2.10913	1.8283	1.84345	1.59675	1.20533	1.2086	0.602934
b1107071000001081	b1107	nagZ	2.89105	2.98011	3.00743	2.96719	3.07324	2.85659	2.52718	2.66992	2.30795	1.85453	1.70419	0.80448
b1108071000001082	b1108	ycfP	3.67373	3.65199	3.43973	3.52099	3.74332	3.4608	3.21919	3.35832	3.07052	2.62037	2.55227	1.53305
b1109071000001083	b1109	ndh	2.99608	2.84391	3.05	2.96235	2.88138	2.46988	2.00287	2.09935	1.6735	1.09999	0.865286	0.365732
b1110071000001084	b1110	ycfJ	1.45457	1.29162	1.33555	1.16086	1.2362	0.973751	0.765654	0.893224	0.740771	0.546322	0.607503	0.374677
b1111071000001085	b1111	ycfQ	3.49838	3.31171	3.39796	2.68264	2.18045	1.45393	0.818832	0.819732	0.644585	0.362739	0.426515	0.311196
b1112071000001086	b1112	bhsA	0.348695	0.329962	0.362166	0.413269	0.389314	0.270251	0.273105	0.240937	0.279476	0.189309	0.168751	0.162871
b1113071000001087	b1113	ycfS	2.062	2.17368	2.01403	2.2485	2.10584	1.92185	1.76913	1.76794	1.43248	1.31767	1.12502	0.659995
b1114071000001088	b1114	mfd	2.3242	2.33253	2.11903	2.40822	2.50743	2.1707	1.53744	1.35644	0.736771	0.185492	0.128307	0.128315
b1115071000001089	b1115	ycfT	0.294365	0.342995	0.336891	0.282263	0.29783	0.228288	0.148821	0.182453	0.201593	0.104491	0.158439	0.142323
b1116071000001090	b1116	lolC	1.7743	1.52046	1.79588	1.63499	1.45362	0.864215	0.402695	0.438835	0.281688	0.140649	0.147199	0.153511
b1117071000001091	b1117	lolD	1.71784	1.90882	1.92981	1.98798	2.06956	1.64502	1.05391	0.82169	0.545528	0.172768	0.134381	0.0974885
b1118071000001092	b1118	lolE	2.37624	2.36613	2.17105	2.40818	2.50578	2.35283	1.73579	1.41606	0.809957	0.274047	0.187144	0.197614
b1119071000001093	b1119	nagK	2.89458	3.01754	2.94259	3.02935	3.11909	2.95454	2.69256	2.44981	1.71552	0.64412	0.496144	0.338104
b1120071000001094	b1120	cobB	3.00626	3.00542	2.85043	2.95549	3.22813	3.09891	3.01034	3.11453	2.52519	1.27517	0.735022	0.306333
b1121071000001095	b1121	ycfZ	0.548535	0.5741	0.509258	0.591357	0.684159	0.578962	0.583721	0.480072	0.300759	0.136897	0.12633	0.0997761
b1122071000001096	b1122	ymfA	0.911279	1.01172	1.02018	1.00662	1.06532	0.860303	0.652229	0.536716	0.364569	0.232778	0.21882	0.164566
b1123071000001097	b1123	potD	3.98608	3.92825	3.99918	4.10784	4.21705	4.15128	4.17612	4.22509	4.14705	4.2423	4.14623	3.81138
b1124071000001098	b1124	potC	3.07113	3.22733	3.12381	3.16378	3.43652	3.33624	3.13499	3.11466	2.89943	2.35116	2.07922	1.07759
b1125071000001099	b1125	potB	3.22841	3.08298	3.1716	3.27394	3.41796	3.18738	2.99957	3.02382	2.61225	2.15391	1.78137	0.783827
b1126071000001100	b1126	potA	2.92347	2.81476	2.92233	2.80701	2.83471	2.50622	2.20416	2.18833	1.83016	1.34933	1.06697	0.482657
b1127071000001101	b1127	pepT	1.68315	1.57661	1.77383	1.76096	1.5235	1.34361	1.18993	1.21062	0.955146	0.601855	0.515152	0.248479
b1128071000001102	b1128	ycfD	3.03654	2.86607	3.08355	2.90612	2.79641	2.47726	1.98245	1.98696	1.42927	0.710122	0.461226	0.184399
b1129071000001103	b1129	phoQ	2.53477	2.5076	2.66487	2.61112	2.62086	2.04252	1.4949	1.28851	0.89667	0.312755	0.231665	0.183828
b1130071000001104	b1130	phoP	3.33897	3.5371	3.48288	3.50705	3.5731	3.04785	2.60613	2.4116	1.86835	0.954946	0.660864	0.307518
b1131071000001105	b1131	purB	3.41533	3.67537	3.66746	3.67546	3.9534	3.73952	3.68696	3.86345	3.40762	2.91238	2.63647	1.11372
b1132071000001106	b1132	hflD	3.33448	3.49037	3.57478	3.50813	3.46969	2.75504	2.02155	1.83438	1.28855	0.661235	0.675887	0.430542
b1133071000001107	b1133	mnmA	3.43274	3.42784	3.30503	3.33563	3.08827	2.33316	1.56537	1.44338	1.08842	0.615909	0.603281	0.426309
b1134071000001108	b1134	nudJ	1.4604	1.57526	1.5336	1.56593	1.5703	1.05597	0.4656	0.435023	0.189303	0.184524	0.162434	0.138144
b1135071000001109	b1135	rluE	1.80397	1.78807	1.91934	1.68057	1.48575	0.885538	0.459145	0.396706	0.270174	0.161169	0.170767	0.11593
b1136071000001110	b1136	icd	5.27795	5.38116	5.34262	5.38469	5.51699	5.26659	5.28133	5.46621	5.19535	5.2639	5.22799	4.38876
b1137071000001111	b1137	ymfD	0.233645	0.275022	0.237967	0.335446	0.223681	0.172099	0.120884	0.134988	0.171495	0.0896993	0.0951395	0.110165
b1138071000001112	b1138	ymfE	0.20624	0.21074	0.184653	0.192052	0.146565	0.098096	0.088203	0.0597742	0.0555289	0.0570058	0.0617825	0.0475991
b1139071000001113	b1139	lit	0.578494	0.594986	0.652848	0.924588	0.726715	0.448445	0.329998	0.337357	0.376042	0.0997018	0.121972	0.0489626
b1140071000001114	b1140	intE	0.628284	0.696794	0.599089	0.799835	0.547677	0.306034	0.214776	0.21799	0.176274	0.130716	0.137181	0.0962573
b1141071000001115	b1141	xisE	0.307066	0.366653	0.350516	0.326617	0.238877	0.13734	0.078816	0.105904	0.0602842	0.0323137	0.0464837	0.050259
b1143071000001116	b1143	ymfI	0.698272	0.956167	0.988082	0.898238	0.86496	0.535911	0.449646	0.437272	0.462554	0.299848	0.200418	0.133697
b1144071000001117	b1144	ymfJ	0.529302	0.488484	0.362534	0.485287	0.407609	0.265172	0.22598	0.277527	0.212506	0.187428	0.224977	0.152369
b1145071000001118	b1145	cohE	1.32725	1.59908	1.37797	0.937413	0.60397	0.344505	0.176169	0.239002	0.149821	0.186135	0.17458	0.16659
b1146071000001119	b1146	croE	0.267201	0.256506	0.286709	0.280115	0.271332	0.197949	0.156401	0.229078	0.197992	0.158837	0.155102	0.0915927
b1147071000001120	b1147	ymfL	0.520486	0.547313	0.510545	0.511227	0.513045	0.417603	0.323585	0.310505	0.316165	0.237111	0.219584	0.128901
b1148071000001121	b1148	ymfM	0.605222	0.523643	0.466924	0.544873	0.474496	0.41739	0.393305	0.381785	0.297396	0.208952	0.232565	0.182263
b1149071000001122	b1149	NA	0.829167	0.843257	1.03604	1.00228	1.05641	0.986341	0.769774	0.797037	0.751641	0.444375	0.401274	0.271139
b1150071000001123	b1150	ymfR	1.21389	0.955395	1.11128	1.27958	1.19301	1.08757	0.850367	1.00671	0.761804	0.714566	0.702833	0.627127
b1151071000001124	b1151	beeE	0.966209	0.839359	1.02013	0.972568	0.976001	0.921436	0.804089	0.836409	0.657472	0.550396	0.554531	0.380275
b1152071000001125	b1152	jayE	0.705133	0.41415	0.544544	0.585162	0.601918	0.536152	0.424175	0.542975	0.398243	0.30759	0.26601	0.202581
b1153071000001126	b1153	ymfQ	0.289324	0.24187	0.259557	0.281097	0.311799	0.344402	0.232615	0.2618	0.279371	0.179255	0.195714	0.199023
b1154071000001127	b1154	stfP	0.291032	0.326087	0.28297	0.361958	0.341791	0.333283	0.335012	0.33592	0.30778	0.272231	0.244984	0.223728
b1155071000001128	b1155	tfaP	0.0728965	0.0901264	0.0925864	0.0920922	0.0735915	0.0531884	0.117206	0.0951623	0.134034	0.073508	0.0884863	0.0608575
b1156071000001129	b1156	tfaE	0.306077	0.359978	0.391559	0.377492	0.340937	0.2975	0.244512	0.216446	0.245211	0.101966	0.11039	0.095349
b1157071000001130	b1157	stfE	0.295895	0.273941	0.243436	0.221594	0.25858	0.223589	0.216552	0.273135	0.305462	0.240511	0.276598	0.187233
b1158071000001131	b1158	pinE	0.147805	0.201687	0.180203	0.267369	0.167455	0.155429	0.0961347	0.107684	0.130862	0.0551501	0.0595592	0.0743185
b1159071000001132	b1159	mcrA	0.26883	0.254524	0.229091	0.320693	0.185612	0.1322	0.0888484	0.0803847	0.100248	0.0698454	0.0634793	0.0717686
b1160071000001134	b1160	iraM	0.0584389	0.07914	0.0241169	0.0652818	0.0841835	0.0200805	0.0261011	0.024922	0.0326083	0.00196795	0.0079827	-0.0120628
b1161071000001135	b1161	ycgX	0.388611	0.488833	0.487832	0.767891	0.456905	0.185786	0.106838	0.0560517	0.13904	0.0713359	0.0526799	0.00166815
b1162071000001136	b1162	bluR	2.53693	2.60056	2.55929	2.17984	1.73938	1.0125	0.478807	0.514259	0.285988	0.214344	0.234348	0.195127
b1163071000001137	b1163	bluF	1.24447	1.26524	1.24459	1.46926	1.42885	0.923658	0.458598	0.396173	0.330501	0.124756	0.122642	0.120491
b1164071000001138	b1164	ycgZ	0.327643	0.261795	0.325288	0.270181	0.132137	0.0538292	0.0923373	0.0966252	0.0939257	0.0454966	0.0219726	0.048393
b1165071000001139	b1165	ymgA	0.502005	0.357689	0.386682	0.384371	0.300476	0.186048	0.130865	0.151751	0.099714	0.0925765	0.156723	0.0962763
b1166071000001140	b1166	ariR	0.519652	0.443065	0.57953	0.535183	0.45974	0.314691	0.439395	0.307259	0.36131	0.297758	0.198267	0.268358
b1167071000001141	b1167	ymgC	0.347436	0.272805	0.238361	0.318239	0.205567	0.122405	0.150842	0.115673	0.165782	0.113006	0.0721027	0.116831
b1168071000001142	b1168	ycgG	0.202005	0.223466	0.191114	0.132794	0.170835	0.188211	0.12315	0.114765	0.0884051	0.138205	0.125041	0.119864
b1171071000001145	b1171	ymgD	1.0628	1.25659	1.22239	1.23007	1.1435	1.04182	0.933149	1.04411	0.924047	0.827445	0.78211	0.466592
b1172071000001146	b1172	ymgG	1.4064	1.51257	1.43405	1.55831	1.56398	1.43132	1.29971	1.48972	1.35394	1.17748	1.14106	0.754723
b1174071000001150	b1174	minE	1.85644	1.65002	1.89003	1.88978	1.81034	1.375	0.995964	0.87563	0.471254	0.185515	0.107973	0.0631826
b1175071000001151	b1175	minD	3.53575	3.72297	3.74896	3.72954	3.70791	3.24322	2.60613	2.46327	1.90885	0.946493	0.586197	0.293528
b1176071000001152	b1176	minC	3.61662	3.59277	3.70059	3.42138	2.94257	1.98003	0.952642	0.930899	0.608085	0.280545	0.279281	0.204073
b1177071000001153	b1177	ycgJ	1.1361	1.19469	1.13894	1.17479	1.06973	0.964234	0.778559	0.807174	0.819187	0.55356	0.599098	0.573543
b1178071000001154	b1178	pliG	2.02274	2.0823	1.9584	2.11132	2.10764	1.83392	1.69944	1.89972	1.75239	1.5605	1.57805	1.30529
b1179071000001155	b1179	ycgL	1.19404	1.24358	1.08766	1.15288	0.99773	0.661811	0.36426	0.367114	0.259338	0.172685	0.148787	0.111941
b1180071000001156	b1180	ycgM	2.44677	2.33546	2.42065	2.32269	2.09959	1.62196	1.10938	1.12879	0.839732	0.505361	0.431459	0.278376
b1181071000001157	b1181	ycgN	1.10806	1.01003	1.22342	0.970287	0.821122	0.416725	0.365171	0.315104	0.218395	0.143948	0.184846	0.0947146
b1182071000001158	b1182	hlyE	0.231357	0.268585	0.334421	0.305087	0.275867	0.198455	0.250995	0.24805	0.210957	0.208329	0.231081	0.198451
b1183071000001159	b1183	umuD	0.989908	0.829704	0.941795	0.776744	0.485423	0.334716	0.253617	0.222439	0.148972	0.109126	0.140175	0.119313
b1184071000001160	b1184	umuC	0.782815	0.7392	0.603022	0.658197	0.387927	0.286506	0.111444	0.20717	0.0973952	0.136218	0.145811	0.0910087
b1185071000001161	b1185	dsbB	1.60057	1.20098	1.41164	1.28089	1.15808	0.740901	0.548023	0.59745	0.356301	0.176981	0.111429	0.0631477
b1186071000001162	b1186	nhaB	3.37774	3.24762	3.18106	3.34332	3.21752	2.82084	2.11365	1.7512	1.08506	0.4289	0.379554	0.292988
b1187071000001163	b1187	fadR	1.67072	1.38312	1.53156	1.34037	1.06504	0.673967	0.447168	0.46322	0.31955	0.251791	0.27343	0.293567
b1188071000001164	b1188	ycgB	1.56753	1.46742	1.63491	1.50196	1.54146	1.28904	1.06214	1.22771	0.941958	0.755115	0.757745	0.370417
b1189071000001165	b1189	dadA	2.61259	2.75724	2.90132	2.69948	2.79126	2.32841	1.84563	1.80299	1.2771	0.675331	0.520571	0.308077
b1190071000001166	b1190	dadX	1.2752	1.44718	1.43131	1.35303	1.43366	1.20766	0.866954	0.838018	0.669565	0.460348	0.383637	0.329737
b1191071000001167	b1191	cvrA	2.52212	2.71595	2.65944	2.59259	2.32574	1.57585	1.17689	1.33163	1.11859	0.778226	0.850718	0.56455
b1192071000001168	b1192	ldcA	2.10231	1.90653	2.0324	1.90968	1.56985	0.979676	0.588401	0.538845	0.324074	0.141942	0.147806	0.158807
b1193071000001169	b1193	emtA	2.46651	2.62218	2.81559	2.73014	2.47513	1.95931	1.49866	1.44862	0.999178	0.540438	0.436838	0.254335
b1194071000001170	b1194	ycgR	4.53342	4.69713	4.55315	4.35369	4.31154	3.93061	3.65203	3.78533	3.22955	2.94944	2.57589	1.32444
b1195071000001171	b1195	ymgE	0.671431	0.722181	0.667681	0.745794	0.687764	0.757643	0.471276	0.523955	0.507389	0.397594	0.308006	0.43694
b1196071000001172	b1196	ycgY	0.19601	0.299927	0.189423	0.200959	0.162761	0.135323	0.119445	0.126306	0.109407	0.0865314	0.103492	0.0878653
b1197071000001173	b1197	treA	1.83614	1.88165	1.87337	1.78033	1.91121	1.7959	1.71679	1.8639	1.66049	1.43733	1.45867	0.761484
b1198071000001174	b1198	dhaM	3.56537	3.43769	3.33669	3.4333	3.70044	3.32024	2.85729	2.87002	2.38946	1.65663	1.27692	0.416512
b1199071000001175	b1199	dhaL	2.97967	2.9459	2.92433	2.9267	3.06276	2.62733	2.02068	1.95675	1.49486	0.953016	0.785814	0.353113
b1200071000001176	b1200	dhaK	2.61151	2.59035	2.42815	2.39592	2.34456	1.88678	1.41934	1.45043	1.11034	0.972145	0.8159	0.468596
b1201071000001177	b1201	dhaR	1.52722	1.53351	1.45348	1.30089	1.06744	0.569444	0.246555	0.256683	0.230601	0.140973	0.189387	0.201615
b1202071000001178	b1202	ycgV	0.510097	0.447497	0.513163	0.355943	0.33735	0.247354	0.153465	0.174191	0.147305	0.154812	0.132129	0.148859
b1203071000001179	b1203	ychF	3.57548	3.58787	3.48657	3.71745	3.46716	3.24384	2.80875	2.77638	2.41199	1.78752	1.40473	0.71383
b1204071000001180	b1204	pth	1.81917	1.87391	1.66274	1.71683	1.58891	1.34357	1.22128	1.11917	0.913482	0.587179	0.429206	0.22716
b1205071000001181	b1205	ychH	1.62687	1.57689	1.36628	1.0233	0.828129	0.581796	0.388402	0.403591	0.327411	0.213079	0.195031	0.162276
b1206071000001182	b1206	dauA	2.09125	1.89021	2.06457	2.01948	2.14795	1.98495	1.52427	1.47498	1.10962	0.41996	0.339315	0.235896
b1207071000001183	b1207	prs	3.63333	3.90701	3.89766	3.87273	3.77911	3.65217	3.5527	3.56498	3.40918	3.37598	3.27068	2.64231
b1208071000001184	b1208	ispE	3.04275	3.14948	3.15737	3.20074	3.27142	2.95696	2.44837	2.37878	1.97842	1.30616	1.10691	0.510165
b1209071000001185	b1209	lolB	2.6177	2.46257	2.55882	2.45564	2.42646	1.98436	1.48337	1.34816	1.00617	0.44578	0.334538	0.197083
b1210071000001186	b1210	hemA	2.24547	2.11188	2.2264	2.70715	2.21145	1.10402	0.430832	0.350222	0.263273	0.180618	0.207017	0.210425
b1211071000001187	b1211	prfA	3.09926	3.07195	2.976	3.18005	3.76033	3.50036	2.64897	1.99363	1.11074	0.343571	0.328575	0.177149
b1212071000001188	b1212	prmC	1.56062	1.52917	1.35105	1.64803	1.94689	2.11709	1.50618	0.929964	0.502598	0.186484	0.148832	0.140983
b1213071000001189	b1213	ychQ	1.20054	1.04124	1.19608	1.27916	1.53695	1.66758	1.71733	1.29407	0.542649	0.181196	0.149507	0.0685822
b1214071000001190	b1214	ychA	2.22937	2.38137	2.33678	2.3249	2.09736	1.78317	1.81175	1.45428	0.85232	0.2178	0.25693	0.208814
b1215071000001191	b1215	kdsA	3.06053	2.7727	3.05953	3.03006	3.11833	2.83727	2.77192	2.8216	2.52572	1.90198	1.55889	0.860028
b1216071000001195	b1216	chaA	1.87494	1.68248	1.75821	1.62365	1.57713	1.12423	0.776952	0.78005	0.52175	0.237425	0.262864	0.19926
b1217071000001196	b1217	chaB	0.992025	1.04558	1.00191	1.04482	0.933417	0.816395	0.579189	0.63416	0.583955	0.438787	0.416329	0.376321
b1218071000001197	b1218	chaC	1.59986	1.64013	1.62983	1.52219	1.36122	0.926873	0.615134	0.620195	0.460841	0.34993	0.324917	0.204031
b1219071000001198	b1219	ychN	1.8433	1.88264	1.63331	1.77175	1.67803	1.5164	1.42887	1.54539	1.4651	1.16508	1.12399	0.920633
b1220071000001199	b1220	ychO	0.790923	0.785661	0.669558	0.74101	0.696546	0.401521	0.263014	0.28971	0.218169	0.179298	0.159656	0.190631
b1221071000001200	b1221	narL	2.97951	2.55962	2.57008	2.60203	3.24481	2.6069	2.43201	3.09998	2.27563	2.05663	2.44045	1.2227
b1222071000001201	b1222	narX	0.994668	1.29236	0.799036	0.93517	1.0273	0.469951	0.302377	0.375397	0.319257	0.214995	0.266974	0.185167
b1223071000001202	b1223	narK	0.320997	0.301217	0.877028	0.28947	0.794832	0.223595	0.177145	0.502097	0.244717	0.16614	0.208188	0.145887
b1224071000001203	b1224	narG	0.461064	0.694111	0.497756	0.517911	0.8316	0.44354	0.315902	0.625515	0.266232	0.238339	0.31348	0.184374
b1225071000001204	b1225	narH	0.949765	0.653611	0.74311	0.749827	0.916143	0.579724	0.516386	0.848622	0.476601	0.331268	0.481327	0.201291
b1226071000001205	b1226	narJ	0.39788	0.584721	0.515968	0.456127	0.58516	0.320967	0.284242	0.470387	0.238447	0.199397	0.266388	0.134318
b1227071000001206	b1227	narI	0.391108	0.480045	0.511788	0.343674	0.47569	0.426046	0.374211	0.514998	0.377184	0.311168	0.37336	0.241212
b1228071000001207	b1228	NA	0.27714	0.278152	0.350157	0.194442	0.219465	0.145878	0.125216	0.134303	0.182962	0.155498	0.11382	0.130137
b1229071000001208	b1229	tpr	0.152295	0.392672	0.160662	0.146129	0.132454	0.102839	0.0675627	0.111252	0.0763618	0.0682922	0.0635928	0.107101
b1232071000001209	b1232	purU	3.536	3.64279	3.4944	3.68694	3.65443	3.44535	3.11683	3.24445	2.96388	2.49769	2.32124	1.41431
b1233071000001210	b1233	ychJ	2.40532	2.34715	2.28413	2.34911	2.19751	1.78707	1.4786	1.26428	0.933852	0.474171	0.372389	0.216543
b1234071000001211	b1234	rssA	3.32161	3.16207	3.2055	3.24041	3.11727	2.4457	1.69566	1.59056	1.20994	0.771374	0.751873	0.464432
b1235071000001212	b1235	rssB	1.49569	1.5401	1.47343	1.44428	1.63978	1.32663	0.941062	0.821956	0.573761	0.378842	0.314362	0.179837
b1236071000001213	b1236	galU	3.19555	2.92849	3.28516	3.30424	3.2643	3.18204	2.97299	3.12095	2.85518	2.65907	2.4753	1.74959
b1237071000001214	b1237	hns	3.8263	3.98943	3.5612	3.98835	3.88507	3.63025	3.45507	3.7111	3.56318	3.206	2.98654	2.68315
b1238071000001215	b1238	tdk	1.59684	1.38411	1.56878	1.46698	1.22864	0.924372	0.523635	0.460751	0.271294	0.151145	0.194465	0.117461
b1241071000001217	b1241	adhE	4.40127	4.51485	4.48954	4.51889	4.44634	4.25635	3.79006	3.80659	3.41236	3.19023	3.14098	2.68326
b1242071000001218	b1242	ychE	0.569625	0.648478	0.516737	0.445885	0.387667	0.223979	0.204811	0.247436	0.237176	0.207465	0.265823	0.212948
b1243071000001219	b1243	oppA	4.5424	4.76403	4.67936	4.70751	4.86289	4.70414	4.52289	4.79688	4.58638	4.62157	4.78025	4.27455
b1244071000001220	b1244	oppB	3.90494	3.74925	3.82468	3.80691	4.20816	3.84969	3.81533	4.0554	3.69825	3.46683	3.71331	2.68028
b1245071000001221	b1245	oppC	3.96511	3.78408	3.62571	3.7469	4.12619	3.88404	3.81472	3.884	3.4054	3.44429	3.65933	2.44694
b1246071000001222	b1246	oppD	3.51243	3.36422	3.45821	3.39174	3.68627	3.56392	3.53969	3.77004	3.44602	3.18205	3.27318	2.28846
b1247071000001223	b1247	oppF	3.4873	3.57474	3.33383	3.4721	3.69483	3.51494	3.5221	3.83538	3.56906	3.2357	3.21233	2.45582
b1248071000001224	b1248	yciU	1.69273	1.63273	1.47974	1.74755	1.51935	1.11258	0.800468	0.771168	0.496046	0.178542	0.161258	0.123203
b1249071000001225	b1249	clsA	2.37258	2.39308	2.37365	2.21589	1.94646	1.38751	0.878701	0.757675	0.506216	0.275389	0.281122	0.209074
b1250071000001227	b1250	kch	0.851745	0.773203	0.8769	0.827455	0.830781	0.455771	0.2693	0.352487	0.298358	0.154966	0.0863837	0.133582
b1251071000001228	b1251	yciI	0.982646	1.09621	1.08477	0.802946	0.710752	0.497806	0.458797	0.510367	0.462361	0.292435	0.289659	0.213519
b1252071000001229	b1252	tonB	2.51534	2.75183	2.66528	2.16609	1.52362	0.908624	0.433384	0.447454	0.365521	0.228446	0.243427	0.20609
b1253071000001230	b1253	yciA	2.00525	2.00937	1.87365	2.16265	1.8712	1.6087	1.29801	1.1107	0.813089	0.3717	0.241623	0.17394
b1254071000001231	b1254	yciB	2.79448	2.612	2.6986	2.71864	2.6727	2.23288	1.77521	1.67891	1.20703	0.590136	0.30028	0.145887
b1255071000001232	b1255	yciC	2.89094	2.72861	2.6732	2.57786	2.63956	2.1487	1.75958	1.6574	1.18619	0.514559	0.416142	0.175283
b1256071000001233	b1256	ompW	1.99449	1.83732	1.874	1.87885	1.8233	1.84384	1.71971	1.77526	1.67274	1.59572	1.45896	1.35871
b1257071000001234	b1257	yciE	0.825273	0.640531	0.700966	0.885194	0.686626	0.613288	0.637798	0.683583	0.743662	0.739377	0.791896	0.729503
b1258071000001235	b1258	yciF	0.923545	0.934969	0.979183	1.15174	1.02845	0.986134	1.0162	1.08111	1.26883	1.14864	1.21461	1.10517
b1259071000001236	b1259	yciG	0.349686	0.373063	0.404027	0.382566	0.4877	0.405228	0.34737	0.44131	0.473312	0.405319	0.395671	0.350914
b1260071000001237	b1260	trpA	3.78261	3.61238	3.797	3.73212	4.00947	3.94011	3.8534	4.17488	3.85894	3.53736	3.1393	1.25637
b1261071000001238	b1261	trpB	4.71892	4.7124	4.57713	4.80742	5.0111	4.8215	4.82024	4.9543	4.67969	4.3972	3.94518	1.82661
b1262071000001239	b1262	trpC	3.76857	3.878	3.75078	3.8109	4.06286	3.81836	3.65158	3.74292	3.14748	2.46918	2.10561	0.839922
b1263071000001240	b1263	trpD	3.61661	3.41811	3.44958	3.51615	3.69503	3.42708	3.15591	2.88106	2.37503	1.61812	1.33979	0.652956
b1264071000001241	b1264	trpE	4.01285	3.97367	3.91753	3.93539	3.94642	3.50876	3.03488	2.75106	2.29965	1.75926	1.5318	0.743757
b1265071000001242	b1265	trpL	1.51175	1.4993	1.34508	1.32624	1.28473	0.670485	0.528352	0.403653	0.26441	0.204874	0.169482	-0.0257639
b1266071000001243	b1266	yciV	2.2635	2.18603	2.18425	2.01964	1.7581	1.17456	0.728578	0.697621	0.508569	0.356355	0.415181	0.336037
b1267071000001244	b1267	yciO	2.578	2.3534	2.53039	2.53579	2.38395	1.92724	1.41696	1.29005	0.880882	0.524811	0.408232	0.212385
b1268071000001245	b1268	yciQ	0.627513	0.662567	0.684647	0.643624	0.666114	0.488083	0.333873	0.270567	0.233427	0.180267	0.202626	0.232041
b1269071000001246	b1269	rluB	2.94249	2.70322	2.98883	2.86255	2.74863	2.29518	1.79478	1.62671	1.0924	0.437775	0.386017	0.312955
b1270071000001247	b1270	btuR	2.08018	2.23764	2.10869	2.24293	2.01919	1.59094	1.15507	1.0082	0.735862	0.54764	0.381592	0.278622
b1271071000001248	b1271	yciK	2.60658	2.75318	2.78406	2.51166	2.42186	1.87366	1.47353	1.3869	1.07266	0.869163	0.669873	0.386088
b1272071000001249	b1272	sohB	3.44358	3.38958	3.42886	3.38177	3.36666	3.07281	2.83422	2.84728	2.62956	2.19087	1.89289	1.0578
b1273071000001250	b1273	yciN	1.01075	1.14187	0.926033	0.985562	0.871877	0.71675	0.5031	0.594628	0.494221	0.284993	0.254564	0.162589
b1274071000001251	b1274	topA	2.91692	3.1185	3.01976	3.07016	3.1089	2.72601	2.12169	1.92447	1.33878	0.662931	0.49538	0.332421
b1275071000001252	b1275	cysB	3.42685	3.32028	3.29032	3.26129	3.19868	2.95528	2.65179	2.73999	2.27927	1.78906	1.55087	0.669591
b1276071000001255	b1276	acnA	3.29574	3.31059	3.12885	3.27541	3.67902	3.73302	3.55113	3.75158	3.54555	3.3718	3.42312	2.72684
b1277071000001256	b1277	ribA	2.29484	2.25891	2.20215	2.26994	2.1503	1.84841	1.49052	1.356	0.952358	0.422017	0.333233	0.12433
b1278071000001257	b1278	pgpB	0.924107	0.708568	0.995702	0.725726	0.560314	0.381578	0.416164	0.438045	0.270586	0.212449	0.188088	0.174688
b1279071000001258	b1279	yciS	2.24733	2.32749	2.00669	2.00387	1.70109	0.953117	0.634948	0.716826	0.435406	0.300658	0.34808	0.280973
b1280071000001259	b1280	yciM	1.4706	1.22253	1.42584	1.33875	1.08702	0.676473	0.319195	0.351345	0.30239	0.139272	0.154775	0.15559
b1281071000001260	b1281	pyrF	2.94458	3.32118	3.21647	3.11019	2.96735	2.60317	2.42305	2.41666	2.07227	1.665	1.37056	0.725224
b1282071000001261	b1282	yciH	1.54028	1.64794	1.34272	1.54737	1.4233	1.16555	0.938555	1.03289	0.915967	0.663159	0.562006	0.351166
b1283071000001262	b1283	osmB	2.34562	2.47343	2.22154	2.35491	2.41556	2.14044	1.91971	2.2632	2.01914	1.56093	1.5819	1.06983
b1284071000001263	b1284	yciT	3.16136	3.06813	3.07684	2.92198	2.67523	2.1919	1.41341	1.26514	0.922523	0.388966	0.341506	0.229112
b1285071000001265	b1285	gmr	1.06242	1.05893	1.03638	1.11909	0.983137	0.842151	0.565661	0.514303	0.400043	0.182254	0.148127	0.150831
b1286071000001266	b1286	rnb	3.99168	3.75186	3.96648	4.02789	4.03914	3.75743	3.55907	3.58193	3.00339	2.13242	1.29023	0.303951
b1287071000001267	b1287	yciW	3.44683	3.45513	3.35977	3.35006	3.16998	2.52557	1.92799	1.69445	1.18498	0.576466	0.383447	0.247664
b1288071000001268	b1288	fabI	3.87991	3.93964	3.57037	3.87682	3.95955	3.74983	3.66323	3.82663	3.61296	3.43313	3.34139	2.64923
b1289071000001269	b1289	ycjD	0.850838	0.841116	0.779248	0.908917	1.17477	1.29033	1.33457	1.58137	1.54556	0.715481	0.462642	0.130736
b1290071000001270	b1290	sapF	2.49582	2.38719	2.42414	2.57369	2.73987	2.66222	2.47232	2.78037	2.37138	1.18753	0.921777	0.436771
b1291071000001271	b1291	sapD	1.88692	1.76503	1.77908	1.90614	2.00653	1.86154	1.78558	1.81487	1.26943	0.505178	0.394482	0.168163
b1292071000001272	b1292	sapC	1.16277	1.23135	1.07763	1.16727	1.24837	1.04202	0.840083	0.917687	0.572569	0.352353	0.255906	0.220628
b1293071000001273	b1293	sapB	1.75944	1.7474	1.53486	1.72834	1.79208	1.41729	0.94399	0.840949	0.531856	0.280961	0.266406	0.209612
b1294071000001274	b1294	sapA	2.04608	1.95067	1.91688	1.99676	1.88321	1.43011	0.86592	0.833002	0.486314	0.274073	0.239759	0.19795
b1295071000001275	b1295	ymjA	1.69437	1.575	1.60255	1.49122	1.54887	1.31415	1.03918	1.05934	0.749348	0.456321	0.449456	0.40039
b1296071000001276	b1296	puuP	1.44456	1.30781	1.37439	1.47567	1.7818	1.70228	1.39798	1.34704	1.03755	0.566097	0.463724	0.194289
b1297071000001277	b1297	puuA	3.52312	3.4292	3.15247	3.22793	3.43842	3.18233	2.81442	2.9467	2.61933	2.07607	1.96657	1.12654
b1298071000001278	b1298	puuD	2.93061	2.84866	2.73651	2.63794	2.67041	2.18388	1.68165	1.70913	1.28136	0.764894	0.651539	0.270623
b1299071000001279	b1299	puuR	2.37983	2.31152	2.15369	2.26529	2.35951	1.86231	1.36267	1.3626	1.09048	0.574172	0.459959	0.314703
b1300071000001280	b1300	puuC	3.54155	3.54637	3.2689	3.27876	3.71024	3.65783	3.39506	3.63795	3.41418	3.11244	3.41487	2.58166
b1301071000001281	b1301	puuB	2.16739	2.09858	2.12883	2.03681	2.34697	2.28635	2.14913	2.43605	2.28824	1.90998	2.15523	1.42988
b1302071000001282	b1302	puuE	2.30539	2.19106	2.23868	2.12072	2.4167	2.30964	2.24817	2.56257	2.49915	2.16153	2.44635	1.81977
b1303071000001283	b1303	pspF	1.62216	1.57345	1.39046	1.23465	1.14393	0.745785	0.533571	0.681803	0.529574	0.248044	0.362196	0.239637
b1304071000001284	b1304	pspA	2.40247	2.44818	2.40371	2.38842	2.41078	2.21147	1.978	2.25761	2.15985	1.87523	1.9878	1.5019
b1305071000001285	b1305	pspB	2.41867	2.35039	2.46808	2.31853	2.37299	2.18525	1.88342	2.03754	1.94361	1.667	1.77378	1.31228
b1306071000001286	b1306	pspC	2.35974	2.31925	2.43484	2.27322	2.40611	2.13703	1.87552	2.01006	1.85316	1.60886	1.76389	1.10806
b1307071000001287	b1307	pspD	1.78641	1.7285	1.61136	1.65092	1.69424	1.49715	1.27981	1.41073	1.26383	1.09678	1.24282	0.749385
b1308071000001288	b1308	pspE	0.860789	0.675209	0.855264	0.856111	0.837009	0.657807	0.690253	0.721126	0.681412	0.507631	0.518753	0.29378
b1309071000001289	b1309	ycjM	0.2045	0.167091	0.105357	0.109986	0.122011	0.112229	0.0608324	0.100936	0.0754807	0.0464849	0.0704163	0.0329212
b1310071000001290	b1310	ycjN	0.213231	0.205808	0.195715	0.343262	0.221889	0.206441	0.139139	0.152071	0.12972	0.116709	0.0877531	0.149306
b1311071000001291	b1311	ycjO	0.334732	0.323942	0.248538	0.19391	0.237929	0.144666	0.21785	0.182179	0.174459	0.13041	0.212239	0.118087
b1312071000001292	b1312	ycjP	0.548256	0.556102	0.413541	0.488188	0.452635	0.330253	0.267342	0.311388	0.239467	0.185835	0.191574	0.174405
b1313071000001293	b1313	ycjQ	0.647753	0.675413	0.680278	0.764991	0.819457	0.700305	0.599733	0.551435	0.430036	0.331815	0.268625	0.21461
b1314071000001294	b1314	ycjR	0.991985	0.96064	0.946669	0.953041	1.08606	0.953567	0.733248	0.778309	0.645161	0.487269	0.361283	0.231493
b1315071000001295	b1315	ycjS	0.864684	1.0138	0.949174	0.97605	1.06185	0.834763	0.64948	0.680704	0.428863	0.186478	0.245667	0.159673
b1316071000001296	b1316	ycjT	0.469724	0.385035	0.480642	0.400472	0.44984	0.332089	0.276261	0.325989	0.244483	0.167809	0.2268	0.183686
b1317071000001297	b1317	ycjU	0.156222	0.151001	0.183927	0.173756	0.165549	0.140707	0.050101	0.0752732	0.0921747	0.0821963	0.0581604	0.0586723
b1319071000001299	b1319	ompG	0.228216	0.250342	0.3613	0.206087	0.180356	0.22836	0.188534	0.202303	0.205816	0.114722	0.190265	0.173244
b1320071000001300	b1320	ycjW	1.04541	1.23865	1.19412	0.887485	0.632827	0.332834	0.248665	0.181052	0.231402	0.156518	0.147971	0.173553
b1321071000001301	b1321	ycjX	2.0424	2.14744	2.16244	2.11859	2.16097	1.67149	1.1416	1.07391	0.667528	0.400743	0.359279	0.255649
b1322071000001302	b1322	ycjF	1.73531	1.57841	1.7458	1.75933	1.82102	1.65232	1.42182	1.32862	1.11173	0.474065	0.375403	0.207681
b1323071000001303	b1323	tyrR	2.36632	2.53732	2.53272	2.65777	2.48802	2.0657	1.57654	1.55706	1.13833	0.608526	0.410275	0.245504
b1324071000001304	b1324	tpx	4.11907	4.33306	4.1781	4.27725	4.34551	4.12198	4.084	4.27022	3.98701	3.85637	3.81322	3.25602
b1325071000001305	b1325	ycjG	1.59545	1.73399	1.70903	1.57959	1.61786	1.37517	0.950585	0.8639	0.61373	0.285338	0.275773	0.16888
b1326071000001306	b1326	mpaA	2.26395	2.42479	2.46268	2.09703	1.80948	1.25133	0.762644	0.741794	0.485773	0.298406	0.312083	0.172947
b1327071000001308	b1327	ycjY	0.803139	0.851101	0.813073	0.849609	0.960558	0.685501	0.547476	0.521872	0.416889	0.299825	0.247707	0.254772
b1328071000001309	b1328	ycjZ	1.22906	1.03716	1.18697	0.959482	0.704562	0.420978	0.270213	0.206207	0.201846	0.101094	0.145211	0.120786
b1329071000001310	b1329	mppA	1.10265	1.14043	1.10562	1.10973	0.793104	0.411183	0.286811	0.225656	0.153826	0.0965252	0.122015	0.0956498
b1330071000001311	b1330	ynaI	0.922873	0.884966	0.758634	0.729518	0.555509	0.380054	0.269131	0.22122	0.152548	0.146049	0.158985	0.136553
b1332071000001313	b1332	ynaJ	2.21049	2.30373	1.84982	1.86867	1.46725	0.979894	0.711483	0.694481	0.496941	0.308287	0.314316	0.248161
b1333071000001314	b1333	uspE	2.70917	2.7556	2.62601	2.71108	2.59378	2.40732	2.09636	2.37502	2.24388	1.88857	1.91658	1.27131
b1334071000001315	b1334	fnr	3.62612	3.64179	3.28429	3.30201	2.88033	2.18392	1.57327	1.37739	0.849633	0.407653	0.28591	0.277864
b1335071000001316	b1335	ogt	1.52764	1.46546	1.44482	1.06918	1.03398	0.625917	0.420336	0.455229	0.333385	0.228452	0.181061	0.184447
b1336071000001317	b1336	abgT	0.454574	0.508682	0.463049	0.3879	0.612403	0.536496	0.616398	0.685256	0.538362	0.330328	0.323563	0.184435
b1337071000001318	b1337	abgB	0.866282	0.897093	0.942159	0.758953	1.00518	0.876492	0.794565	0.827057	0.612889	0.409095	0.483717	0.286481
b1338071000001319	b1338	abgA	0.919366	1.00286	0.977456	1.03295	1.16861	0.902099	0.746946	0.820277	0.589789	0.493288	0.557731	0.324508
b1339071000001320	b1339	abgR	0.668002	0.578317	0.469894	0.664191	0.461858	0.29285	0.140426	0.190028	0.169982	0.159804	0.168199	0.142638
b1340071000001321	b1340	smrA	1.50979	1.4601	1.27359	1.03948	0.929492	0.612581	0.350501	0.465459	0.378563	0.248361	0.261947	0.217926
b1341071000001322	b1341	ydaM	1.49242	1.44416	1.40024	1.44889	1.35022	1.13189	0.935297	0.883749	0.721885	0.529429	0.438437	0.284566
b1342071000001323	b1342	ydaN	2.2687	2.26989	2.05393	2.04419	1.7391	1.21815	0.858972	0.924398	0.671825	0.400264	0.35298	0.266695
b1343071000001324	b1343	dbpA	1.62708	1.42276	1.55577	1.47276	1.25956	0.840514	0.48557	0.433481	0.30194	0.218457	0.174618	0.189804
b1344071000001325	b1344	ttcA	2.47924	2.60678	2.50677	2.53593	2.46289	2.06496	1.71922	1.64957	1.34722	0.895835	0.684063	0.387235
b1345071000001326	b1345	intR	0.531523	0.514098	0.512206	0.619923	0.598874	0.505999	0.537779	0.376826	0.318684	0.312788	0.323871	0.33252
b1346071000001327	b1346	ydaQ	0.23483	0.208928	0.24029	0.242723	0.227	0.197429	0.168274	0.233147	0.171453	0.110589	0.231343	0.113132
b1347071000001328	b1347	rcbA	0.0637426	0.049601	0.0698436	0.0975087	0.0567674	0.054443	0.0753146	0.0715815	0.0653734	0.0573966	0.02649	0.0608979
b1348071000001329	b1348	ralR	0.15607	0.182763	0.194591	0.263037	0.224485	0.166186	0.159636	0.185729	0.190098	0.130036	0.157715	0.119884
b1349071000001330	b1349	recT	1.02382	0.952692	1.04464	1.01842	0.982287	0.858286	0.737474	0.833309	0.706265	0.536059	0.545429	0.26357
b1350071000001331	b1350	recE	0.965081	0.999265	0.930298	0.94161	1.01664	0.768901	0.707045	0.788446	0.659499	0.518657	0.575262	0.363321
b1351071000001332	b1351	racC	0.203781	0.20982	0.182876	0.178788	0.21713	0.175108	0.142085	0.173019	0.11233	0.117947	0.139538	0.0580353
b1352071000001334	b1352	kilR	0.124611	0.0761213	0.113897	0.0998431	0.131414	0.0627289	0.0429072	0.0774316	0.116301	0.0529283	0.108337	0.0650322
b1353071000001335	b1353	sieB	0.30918	0.270067	0.214536	0.263899	0.257881	0.147294	0.131195	0.16607	0.08869	0.0860034	0.156092	0.0692062
b1355071000001337	b1355	ydaG	0.456747	0.413794	0.462585	0.356829	0.266834	0.214163	0.128163	0.122795	0.117154	0.0673163	0.0387433	0.0666747
b1356071000001338	b1356	racR	1.2053	1.07481	1.13558	0.625988	0.356824	0.143287	0.181559	0.161183	0.123079	0.0821776	0.116899	0.140717
b1357071000001339	b1357	ydaS	0.233141	0.279969	0.279552	0.246829	0.295333	0.199145	0.0832991	0.167247	0.0692658	0.0908186	0.073622	0.0739866
b1358071000001340	b1358	ydaT	0.403373	0.430156	0.411108	0.414839	0.451112	0.379831	0.254822	0.262761	0.233198	0.149416	0.171801	0.15615
b1359071000001341	b1359	ydaU	0.537451	0.536703	0.586982	0.56245	0.639749	0.478132	0.311503	0.32516	0.22965	0.131741	0.150423	0.109226
b1360071000001342	b1360	ydaV	0.726844	0.701694	0.653078	0.590356	0.649838	0.569082	0.40868	0.411716	0.30665	0.274137	0.31609	0.27917
b1361071000001343	b1361	ydaW	0.548974	0.568322	0.426817	0.495362	0.510625	0.357199	0.249222	0.3032	0.17087	0.11025	0.146854	0.121706
b1362071000001344	b1362	rzpR	0.377355	0.383724	0.361697	0.350269	0.336994	0.353025	0.233834	0.286774	0.244714	0.180638	0.164874	0.246607
b1363071000001346	b1363	trkG	1.01488	0.893902	0.961327	1.28288	0.888173	0.473135	0.276054	0.260331	0.205283	0.105345	0.149776	0.152662
b1365071000001347	b1365	ynaK	0.512364	0.63553	0.526856	0.613918	0.610156	0.371963	0.157406	0.193294	0.169388	0.0901033	0.117518	0.106159
b1366071000001348	b1366	ydaY	0.473983	0.437392	0.611265	0.52935	0.565659	0.306224	0.192046	0.220904	0.199791	0.133118	0.197568	0.13341
b1368071000001349	b1368	ynaA	0.325985	0.38974	0.380741	0.299349	0.244075	0.276359	0.203116	0.151068	0.186895	0.140979	0.184283	0.207415
b1370071000001351	b1370	insH1	2.29098	2.03589	2.13355	2.35055	2.53344	2.06045	1.86632	1.81184	1.68849	1.92821	2.15381	0.702884
b1372071000001352	b1372	stfR	0.523516	0.656095	0.639122	0.624703	0.491119	0.424989	0.305874	0.258185	0.247475	0.26001	0.182563	0.243413
b1373071000001353	b1373	tfaR	0.743366	0.715124	0.621464	0.57998	0.612674	0.398637	0.17877	0.284963	0.230133	0.127601	0.169804	0.155004
b1374071000001354	b1374	pinR	0.603248	0.567175	0.58384	0.51461	0.38704	0.276893	0.231986	0.255739	0.174418	0.147335	0.200107	0.165091
b1375071000001355	b1375	ynaE	0.223951	0.244818	0.247264	0.176774	0.155996	0.126309	0.115505	0.152443	0.1831	0.119722	0.148832	0.128545
b1376071000001357	b1376	uspF	1.9014	1.9754	1.81411	1.74054	1.53408	1.22727	0.923436	0.98105	0.88668	0.677026	0.579572	0.425478
b1377071000001358	b1377	ompN	0.282118	0.299514	0.289856	0.30837	0.32796	0.32461	0.509086	0.398041	0.342791	0.303703	0.308444	0.227192
b1378071000001359	b1378	ydbK	3.17247	3.23688	3.05287	3.29078	3.31353	3.16559	3.10451	3.03363	2.66412	2.28462	2.02891	0.819654
b1379071000001361	b1379	hslJ	1.55746	1.51164	1.42852	1.33623	1.29319	0.966216	0.740039	0.797805	0.613073	0.374143	0.357362	0.189203
b1380071000001362	b1380	ldhA	2.49456	2.36458	2.55273	2.5076	2.59127	2.40712	2.22475	2.34383	2.01797	1.7715	1.55595	0.878707
b1381071000001363	b1381	ydbH	0.806719	0.925915	0.929835	0.924902	0.847791	0.463451	0.194154	0.193604	0.228875	0.119625	0.162658	0.182122
b1382071000001364	b1382	ynbE	1.08497	0.996324	1.06302	1.21852	1.1689	0.952143	0.460751	0.442152	0.256653	0.231531	0.210777	0.214265
b1383071000001365	b1383	ydbL	1.6149	1.60935	1.57938	1.80751	1.79767	1.41061	0.805118	0.612543	0.384658	0.152108	0.203891	0.168652
b1384071000001366	b1384	feaR	0.975462	0.93056	0.833789	0.657112	0.487475	0.321254	0.303471	0.269692	0.207372	0.209738	0.156779	0.197049
b1385071000001367	b1385	feaB	1.09506	1.19793	1.07825	0.964962	0.888816	0.585006	0.549967	0.494728	0.472592	0.407293	0.456963	0.295577
b1386071000001368	b1386	tynA	0.728016	0.634508	0.566892	0.571342	0.491774	0.375775	0.24784	0.308553	0.23305	0.197875	0.16848	0.1764
b1387071000001369	b1387	paaZ	0.477185	0.494685	0.45094	0.511669	0.502155	0.443946	0.406462	0.483794	0.376019	0.367641	0.38255	0.322294
b1388071000001370	b1388	paaA	0.379775	0.31019	0.413113	0.405377	0.395405	0.298696	0.212364	0.239086	0.197385	0.161178	0.143521	0.141593
b1389071000001371	b1389	paaB	0.438458	0.40942	0.401735	0.469457	0.453379	0.372177	0.295854	0.330725	0.252087	0.211156	0.20106	0.154981
b1390071000001372	b1390	paaC	0.548014	0.515137	0.542531	0.463831	0.564604	0.439131	0.364326	0.410942	0.331205	0.26423	0.264491	0.190336
b1391071000001373	b1391	paaD	0.630538	0.689695	0.728703	0.645265	0.722981	0.633052	0.558606	0.513162	0.382429	0.33067	0.315483	0.336289
b1392071000001374	b1392	paaE	0.534064	0.451135	0.441547	0.496392	0.502191	0.428487	0.314679	0.334032	0.266835	0.174072	0.176455	0.172832
b1393071000001375	b1393	paaF	0.661533	0.607885	0.478135	0.489113	0.605149	0.484464	0.362502	0.418287	0.328552	0.206089	0.252713	0.145761
b1394071000001376	b1394	paaG	0.460401	0.431555	0.513608	0.495492	0.49688	0.39906	0.328747	0.380222	0.304275	0.193285	0.215674	0.15967
b1395071000001377	b1395	paaH	0.671051	0.64203	0.646335	0.687914	0.710616	0.604713	0.456779	0.49866	0.455817	0.323129	0.295615	0.22693
b1396071000001378	b1396	paaI	0.29008	0.334748	0.27749	0.328507	0.356301	0.288898	0.254853	0.264249	0.223551	0.165843	0.144221	0.119853
b1397071000001379	b1397	paaJ	0.867196	0.938773	0.910631	0.919752	0.812314	0.791489	0.666064	0.649331	0.648623	0.453323	0.361187	0.289428
b1398071000001380	b1398	paaK	1.03904	1.07169	0.977801	1.01794	1.10774	0.893638	0.763482	0.698692	0.528577	0.483203	0.393833	0.183199
b1399071000001381	b1399	paaX	2.03335	1.93257	2.00259	1.78697	1.64276	1.23504	1.00341	0.914271	0.643502	0.546783	0.455456	0.25299
b1400071000001382	b1400	paaY	2.26776	2.16875	2.25097	2.35264	2.15213	1.85155	1.43417	1.44177	1.15318	0.71416	0.610487	0.282763
b1406071000001387	b1406	ydbC	1.14008	1.05783	1.17402	1.0504	1.18256	1.00918	0.832606	0.901275	0.813194	0.613574	0.586931	0.360972
b1407071000001388	b1407	ydbD	0.558714	0.461814	0.459396	0.437384	0.447831	0.333153	0.196211	0.247749	0.16826	0.157842	0.254367	0.169493
b1408071000001389	b1408	ynbA	0.292397	0.275489	0.262311	0.191265	0.277948	0.245952	0.142734	0.223615	0.189353	0.196444	0.171002	0.146494
b1409071000001390	b1409	ynbB	0.149468	0.158166	0.164284	0.112034	0.144172	0.114279	0.191816	0.114418	0.189172	0.103993	0.144117	0.126167
b1410071000001391	b1410	ynbC	0.554039	0.603526	0.570968	0.377937	0.45387	0.340029	0.271639	0.296184	0.269862	0.205946	0.222491	0.221976
b1411071000001392	b1411	ynbD	0.705095	0.792361	0.760383	0.641837	0.576537	0.475107	0.280574	0.290708	0.194697	0.140976	0.151815	0.146398
b1412071000001393	b1412	azoR	2.48814	2.59813	2.44489	2.51402	2.5633	2.29643	2.00447	2.16882	1.80061	1.39503	1.33189	0.822387
b1413071000001394	b1413	hrpA	2.06252	2.01916	1.96867	2.18886	2.17695	2.07633	1.76173	1.5659	1.03732	0.39627	0.326342	0.212675
b1414071000001395	b1414	ydcF	1.64241	1.74558	1.71006	1.45729	1.40704	1.03465	0.757219	0.827619	0.566343	0.312108	0.253088	0.174707
b1415071000001396	b1415	aldA	3.63374	3.77823	3.74187	3.58541	3.65634	3.30373	3.10287	3.21742	2.93197	2.75209	2.48694	1.63215
b1418071000001398	b1418	cybB	2.51817	2.6824	2.69205	2.57019	2.55566	2.05198	1.65735	1.51574	1.16833	0.575133	0.353057	0.196755
b1419071000001399	b1419	ydcA	0.701649	0.928027	0.842431	0.762584	0.818209	0.553607	0.409605	0.636873	0.461545	0.307574	0.478541	0.344441
b1420071000001401	b1420	mokB	0.423929	0.351873	0.281478	0.360963	0.37249	0.296731	0.282003	0.316523	0.271749	0.211156	0.209516	0.241814
b1421071000001402	b1421	trg	3.09435	3.10435	3.18311	3.06369	2.95268	2.58656	2.22068	2.42084	2.11164	1.62049	1.55024	0.77231
b1422071000001403	b1422	ydcI	1.04704	1.10902	0.901678	1.05185	1.03625	0.673429	0.395817	0.443879	0.340167	0.264221	0.248006	0.238836
b1423071000001404	b1423	ydcJ	0.573508	0.574518	0.811152	0.569249	0.605182	0.56982	0.323842	0.3966	0.29029	0.20386	0.230995	0.196821
b1424071000001405	b1424	opgD	2.10614	2.13707	2.0665	2.2141	2.20905	1.80702	1.4181	1.2985	0.901104	0.495342	0.375476	0.191146
b1426071000001406	b1426	ydcH	0.254297	0.192957	0.204229	0.250077	0.301374	0.184694	0.227435	0.191321	0.156604	0.0793095	0.122661	0.0993635
b1427071000001407	b1427	rimL	1.33605	1.34733	1.11543	1.1707	1.02035	0.728526	0.586349	0.467686	0.329358	0.297607	0.222755	0.346579
b1428071000001408	b1428	ydcK	1.10775	1.03281	1.05297	0.988596	0.832682	0.612068	0.448563	0.499095	0.365589	0.166782	0.159034	0.101533
b1429071000001409	b1429	tehA	1.31388	1.33301	1.35163	1.30533	1.15571	0.691266	0.481692	0.362567	0.342544	0.266625	0.253525	0.242465
b1430071000001410	b1430	tehB	2.79718	2.78551	2.72067	2.9742	3.05799	2.79168	2.55932	2.63456	2.42162	2.0808	2.04397	1.33032
b1431071000001411	b1431	ydcL	1.75432	1.6871	1.48469	1.79332	1.62921	1.39309	1.02415	1.05505	0.910156	0.549446	0.445811	0.262738
b1432071000001413	b1432	insQ	0.802937	0.893553	0.660875	0.697616	0.479021	0.365341	0.266683	0.227102	0.187942	0.133103	0.189695	0.136115
b1433071000001414	b1433	ydcO	0.721117	0.709382	0.694128	0.777134	0.596828	0.403674	0.240965	0.206205	0.163156	0.164798	0.133716	0.175277
b1434071000001415	b1434	ydcN	1.31173	1.3206	1.33536	1.20675	0.979867	0.599007	0.283129	0.305504	0.262274	0.177314	0.19253	0.226743
b1435071000001416	b1435	ydcP	2.81521	2.98599	2.92948	2.6541	2.29174	1.69822	1.14424	1.06353	0.742673	0.413643	0.347453	0.250285
b1436071000001417	b1436	yncJ	0.358845	0.264919	0.366644	0.272467	0.252737	0.183804	0.211122	0.183762	0.190125	0.173409	0.153023	0.171692
b1438071000001419	b1438	hicB	1.4254	1.42907	1.397	1.30201	1.27325	0.849662	0.429615	0.428595	0.236465	0.100766	0.0867263	0.0743185
b1439071000001420	b1439	ydcR	1.348	1.44218	1.12748	1.06472	0.929146	0.429929	0.255412	0.215725	0.164219	0.142534	0.094781	0.0872469
b1440071000001421	b1440	ydcS	1.05612	0.889879	0.924545	0.992967	0.972884	0.914598	0.797125	0.80241	0.596718	0.435268	0.38553	0.266685
b1441071000001422	b1441	ydcT	0.710663	0.726706	0.701439	0.662168	0.765788	0.697828	0.544511	0.531222	0.514151	0.248777	0.217141	0.157726
b1442071000001423	b1442	ydcU	0.819409	0.797041	0.69329	0.689045	0.670149	0.615934	0.422214	0.459718	0.35133	0.199669	0.171933	0.154672
b1443071000001424	b1443	ydcV	0.589917	0.537605	0.471025	0.465971	0.512674	0.486096	0.400784	0.472162	0.416719	0.359535	0.369266	0.258067
b1444071000001425	b1444	patD	1.58769	1.20991	1.47322	1.49164	1.50801	1.52036	1.5502	1.79213	1.59059	1.59985	1.77037	1.31858
b1445071000001427	b1445	ydcX	0.784654	0.637682	0.808038	0.609784	0.559187	0.317788	0.264398	0.365132	0.252429	0.198987	0.247071	0.201577
b1446071000001428	b1446	ydcY	1.19928	1.04058	1.23467	0.926791	0.67723	0.378329	0.243859	0.261121	0.215091	0.135184	0.160627	0.132527
b1447071000001429	b1447	ydcZ	1.50663	1.50073	1.27714	1.3821	1.19283	0.78363	0.509513	0.441608	0.296737	0.229367	0.216919	0.189219
b1448071000001430	b1448	mnaT	2.68959	2.70466	2.2909	2.52171	2.28146	1.55389	0.975841	0.696945	0.42978	0.183872	0.185885	0.177436
b1449071000001431	b1449	curA	1.69648	1.62088	1.46759	1.55102	1.66862	1.41695	1.25125	1.36357	1.17214	0.872038	0.827162	0.527048
b1450071000001432	b1450	mcbR	0.662254	0.638266	0.61777	0.742642	0.602309	0.486438	0.336095	0.387241	0.272186	0.243255	0.180087	0.176641
b1451071000001433	b1451	yncD	1.25202	1.21098	1.28659	1.50975	1.37028	0.974215	0.581247	0.46963	0.337536	0.181846	0.201999	0.213791
b1452071000001434	b1452	yncE	3.84038	3.95826	4.00998	3.86956	3.95162	3.94587	3.64161	3.96435	3.85274	3.54559	3.83483	3.41892
b1453071000001435	b1453	ansP	1.03734	1.24351	1.32557	1.26512	1.08736	0.887065	0.813704	0.8558	0.670242	0.573346	0.622112	0.309556
b1454071000001436	b1454	yncG	0.236565	0.219583	0.241646	0.180612	0.148219	0.193352	0.19487	0.134571	0.136207	0.129665	0.18652	0.20243
b1455071000001437	b1455	yncH	-0.0178268	-0.0351695	0.0108268	0.0206255	-0.0107041	-0.00592129	0.0108618	-0.00835413	0.0512569	0.0303868	0.00839734	0.0154889
b1456071000001438	b1456	rhsE	0.194445	0.202058	0.237449	0.217028	0.147957	0.127303	0.0798541	0.0832627	0.0860301	0.0989354	0.111442	0.076228
b1457071000001439	b1457	ydcD	0.0901353	0.0479057	0.0927205	0.0340584	0.0365244	0.0397799	0.0355951	0.0534266	0.0353178	0.0379993	0.062495	0.0169116
b1459071000001440	b1459	yncI	0.22528	0.230281	0.2437	0.263934	0.190369	0.0885492	0.0679144	0.0666886	0.134579	0.10518	0.101669	0.0818518
b1460071000001441	b1460	ydcC	0.329836	0.386537	0.413156	0.343684	0.364903	0.278946	0.279832	0.335608	0.379121	0.258182	0.243804	0.184399
b1461071000001442	b1461	pptA	1.00901	1.07306	0.872978	1.11582	0.90115	0.823133	0.78797	0.931627	0.793468	0.555268	0.451695	0.314708
b1462071000001443	b1462	yddH	0.602053	0.490021	0.621795	0.572706	0.486371	0.443132	0.275063	0.326742	0.251519	0.268349	0.30364	0.210212
b1463071000001444	b1463	nhoA	1.15786	1.33222	1.0339	1.07574	1.02796	0.72629	0.677214	0.575941	0.463184	0.317071	0.315088	0.176685
b1464071000001445	b1464	yddE	1.76988	1.87319	1.87235	1.66629	1.49587	1.11935	0.831016	0.988952	0.708608	0.53879	0.54587	0.285531
b1465071000001446	b1465	narV	0.638375	0.760664	0.582743	0.669529	0.66069	0.627721	0.474117	0.604653	0.499252	0.444076	0.448029	0.326108
b1466071000001447	b1466	narW	0.719386	0.806593	0.694809	0.730163	0.861682	0.755302	0.53074	0.777338	0.667338	0.498125	0.43921	0.253241
b1467071000001448	b1467	narY	0.668008	0.650588	0.608259	0.60244	0.681773	0.534029	0.436306	0.666684	0.517819	0.444879	0.447814	0.233989
b1468071000001449	b1468	narZ	0.889753	0.871668	0.821954	0.85604	0.987152	0.835656	0.648134	0.765041	0.628125	0.439566	0.402858	0.219287
b1469071000001450	b1469	narU	0.224976	0.301655	0.260858	0.172492	0.228136	0.178391	0.282411	0.208491	0.208638	0.11968	0.0871223	0.0682571
b1470071000001451	b1470	NA	0.0413039	0.0457337	0.0356759	0.0458182	0.0319531	0.0575225	0.0526371	0.0778063	0.0924744	0.017053	0.0501104	0.033212
b1471071000001452	b1471	yddK	0.00364428	0.0327261	0.0291294	0.0213805	0.0625143	0.0129776	0.0450514	0.0495102	0.00793772	0.0208878	0.00914878	0.0265994
b1472071000001453	b1472	yddL	0.148221	0.115041	0.19832	0.205525	0.190035	0.152596	0.0905486	0.163581	0.151708	0.108507	0.143054	0.157273
b1473071000001454	b1473	yddG	1.54884	1.46362	1.46077	1.3853	1.25016	0.999069	0.698042	0.629186	0.485026	0.242464	0.22589	0.116506
b1474071000001455	b1474	fdnG	0.37307	0.384277	0.37884	0.372116	0.373871	0.337047	0.176578	0.25728	0.169342	0.16947	0.173662	0.174042
b1475071000001456	b1475	fdnH	0.599371	0.553665	0.532158	0.547947	0.554435	0.44675	0.298356	0.383614	0.317193	0.252147	0.227704	0.247391
b1476071000001457	b1476	fdnI	0.334123	0.362296	0.449974	0.351408	0.333114	0.231215	0.164155	0.181494	0.122222	0.13649	0.141116	0.129367
b1477071000001458	b1477	yddM	0.611497	0.545071	0.564524	0.494994	0.428253	0.41336	0.30035	0.313674	0.251453	0.215464	0.237457	0.237698
b1478071000001459	b1478	adhP	2.61788	2.6712	2.68519	2.64118	2.82588	2.79894	2.54758	2.78704	2.57549	2.51902	2.64713	2.2765
b1479071000001460	b1479	maeA	3.9627	3.93063	3.87797	3.83347	4.0592	3.89919	3.566	3.74871	3.50273	3.30415	3.32109	2.10356
b1480071000001461	b1480	sra	2.08187	1.99551	2.20433	2.26188	2.25542	2.06733	2.06482	2.18555	2.27308	2.09915	2.10527	2.05903
b1481071000001462	b1481	bdm	0.5233	0.586873	0.551715	0.4939	0.415995	0.328154	0.346016	0.340728	0.217655	0.188741	0.170418	0.0944324
b1482071000001463	b1482	osmC	2.2698	1.98223	1.81879	2.07717	1.94243	1.84009	1.75489	1.91726	1.68846	1.61305	1.54292	1.36604
b1483071000001464	b1483	ddpF	0.807381	0.649187	0.757504	0.795111	0.748764	0.591986	0.463586	0.486063	0.337821	0.249689	0.179471	0.15088
b1484071000001465	b1484	ddpD	0.695012	0.826143	0.717852	0.823001	0.765635	0.72267	0.518109	0.463975	0.354268	0.254251	0.241304	0.195094
b1485071000001466	b1485	ddpC	0.836239	0.795823	0.731318	0.723602	0.68939	0.576747	0.401999	0.380283	0.314569	0.217344	0.175302	0.223886
b1486071000001467	b1486	ddpB	0.420819	0.331225	0.324984	0.27786	0.35965	0.270188	0.224764	0.222444	0.268541	0.135144	0.132148	0.13337
b1487071000001468	b1487	ddpA	0.753335	0.688008	0.680425	0.623876	0.781847	0.627331	0.598858	0.673941	0.523686	0.372849	0.363346	0.249198
b1488071000001469	b1488	ddpX	0.566596	0.47983	0.547798	0.473027	0.513687	0.350493	0.363555	0.386575	0.27709	0.219986	0.224595	0.14234
b1489071000001470	b1489	dosP	0.911302	0.764515	0.867332	0.757897	1.05798	0.682307	0.458492	0.571639	0.363225	0.206673	0.205748	0.125643
b1490071000001471	b1490	dosC	1.46213	1.56438	1.69017	1.44576	1.5391	1.1416	0.700391	0.74599	0.533516	0.277065	0.206708	0.192864
b1491071000001472	b1491	yddW	1.24441	1.26451	1.16652	1.0929	0.907334	0.538162	0.337711	0.311591	0.213666	0.139609	0.145207	0.136412
b1492071000001473	b1492	gadC	1.51926	1.4983	1.51444	1.4736	1.57409	1.56071	1.37771	1.61021	1.59948	1.49402	1.50857	1.19474
b1493071000001474	b1493	gadB	0.956408	1.11593	0.970147	1.01705	1.06186	0.995749	0.863569	1.02444	0.993887	0.90755	0.832633	0.447353
b1494071000001475	b1494	pqqL	1.95864	1.90916	1.96973	1.91819	2.1979	2.09124	2.02093	2.33397	2.10973	1.972	1.94324	1.22599
b1495071000001476	b1495	yddB	1.57405	1.39501	1.45598	1.38936	1.6886	1.57121	1.43114	1.54357	1.29066	0.946259	0.915936	0.419908
b1496071000001477	b1496	yddA	0.713862	0.737316	0.679877	0.721609	0.668682	0.441771	0.101892	0.145468	0.125342	0.104915	0.102749	0.116799
b1497071000001478	b1497	ydeM	0.213004	0.153052	0.18199	0.180327	0.233524	0.122683	0.0992258	0.115462	0.171768	0.0943123	0.143209	0.115946
b1498071000001479	b1498	ydeN	1.28077	1.33856	1.21832	1.3179	1.41103	1.20305	1.33656	1.21811	1.21733	1.27801	1.38865	1.02878
b1499071000001480	b1499	ydeO	0.309169	0.342399	0.212931	0.416157	0.249152	0.210739	0.140353	0.164577	0.153918	0.0828209	0.0761336	0.0819372
b1501071000001481	b1501	ydeP	0.597744	0.62703	0.770315	0.700203	0.655874	0.559192	0.420392	0.525559	0.348619	0.247573	0.230458	0.180766
b1502071000001482	b1502	ydeQ	0.454091	0.524574	0.402402	0.445872	0.444026	0.351624	0.185095	0.254192	0.19378	0.193909	0.20045	0.183536
b1503071000001483	b1503	ydeR	0.272292	0.298054	0.257091	0.345278	0.251252	0.232774	0.141737	0.150029	0.13873	0.138596	0.118597	0.146785
b1504071000001484	b1504	ydeS	0.154274	0.1902	0.135899	0.160122	0.157116	0.153756	0.131198	0.108257	0.138192	0.109313	0.122013	0.0844135
b1505071000001485	b1505	ydeT	0.247034	0.190223	0.235141	0.26391	0.184059	0.119925	0.122242	0.108745	0.109467	0.113071	0.096522	0.0789329
b1506071000001486	b1506	yneL	0.18722	0.197211	0.172102	0.214296	0.16014	0.191208	0.257915	0.162027	0.259565	0.143994	0.135323	0.149702
b1507071000001487	b1507	hipA	1.94659	1.7923	1.84181	1.78166	1.54108	0.958971	0.690438	0.583215	0.34536	0.208766	0.26191	0.21071
b1508071000001488	b1508	hipB	1.57993	1.56296	1.57174	1.42792	1.0768	0.649282	0.328226	0.306145	0.15307	0.0536241	0.0682018	0.0420919
b1509071000001489	b1509	NA	0.975052	0.93971	0.868657	0.859631	1.02181	0.769739	0.498503	0.510043	0.382244	0.241082	0.289582	0.31537
b1510071000001490	b1510	NA	0.869981	0.76205	0.732888	0.769304	0.745387	0.467379	0.345226	0.290318	0.234921	0.169119	0.202467	0.172414
b1511071000001491	b1511	lsrK	1.23396	1.27721	1.06715	1.15342	1.21928	1.02855	0.744493	0.697989	0.526432	0.439042	0.32385	0.215067
b1512071000001492	b1512	lsrR	1.22849	1.39923	1.37741	1.33683	1.22742	0.795635	0.48787	0.453007	0.27827	0.160115	0.174662	0.166344
b1513071000001493	b1513	lsrA	0.2822	0.295843	0.337408	0.309796	0.264073	0.150598	0.193512	0.159855	0.106255	0.126628	0.121682	0.134019
b1514071000001494	b1514	lsrC	0.713851	0.463201	0.499676	0.56668	0.435109	0.322216	0.216616	0.234179	0.141213	0.140591	0.146157	0.140854
b1515071000001495	b1515	lsrD	0.386203	0.308049	0.292315	0.307397	0.308352	0.209107	0.179065	0.19293	0.221001	0.134733	0.133844	0.136998
b1516071000001496	b1516	lsrB	0.683754	0.703037	0.635982	0.704173	0.821322	0.773858	0.690276	0.773505	0.680063	0.525265	0.419599	0.273433
b1517071000001497	b1517	lsrF	1.01516	1.10815	1.05827	1.02642	1.16442	0.869363	0.730362	0.873988	0.643849	0.454836	0.423671	0.258155
b1518071000001498	b1518	lsrG	0.858446	0.81556	0.753322	0.828992	0.836766	0.705495	0.584672	0.628634	0.535541	0.27795	0.223434	0.163834
b1519071000001499	b1519	tam	1.37339	1.2237	1.25238	1.19806	1.01853	0.868804	0.582815	0.647141	0.478264	0.267889	0.271928	0.277852
b1520071000001500	b1520	yneE	0.94539	0.947269	0.761473	0.763835	0.672784	0.339634	0.192768	0.243065	0.214522	0.0957761	0.172008	0.106683
b1521071000001501	b1521	uxaB	0.535161	0.485969	0.515764	0.566996	0.476018	0.471502	0.376591	0.416238	0.340082	0.298037	0.352854	0.211547
b1522071000001502	b1522	yneF	0.536784	0.532263	0.549705	0.52388	0.549406	0.442271	0.292608	0.284064	0.178395	0.180673	0.220352	0.162589
b1523071000001503	b1523	yneG	1.82289	1.78417	1.59069	1.72401	1.66232	1.1243	0.657732	0.583186	0.362288	0.178926	0.158353	0.143731
b1524071000001504	b1524	glsB	2.38292	2.16037	2.35767	2.29896	2.17134	1.50668	0.890085	0.669133	0.363151	0.163623	0.160986	0.158156
b1525071000001505	b1525	sad	2.10927	2.32686	2.32871	2.31026	2.29704	2.01704	1.75292	1.95707	1.67927	1.34451	1.47512	0.888072
b1526071000001506	b1526	yneJ	0.665084	0.586554	0.516113	0.497558	0.385229	0.244042	0.137231	0.132593	0.103015	0.134315	0.157742	0.132445
b1527071000001507	b1527	yneK	0.276325	0.354626	0.425942	0.365504	0.237211	0.242751	0.19265	0.0987567	0.121415	0.0808583	0.0723849	0.0625212
b1528071000001508	b1528	ydeA	1.80879	1.81611	1.59911	1.65741	1.53968	1.17351	0.667655	0.587836	0.343686	0.190563	0.148526	0.185822
b1529071000001509	b1529	marC	1.1849	1.1871	0.972137	0.98441	0.789746	0.499934	0.350808	0.306994	0.272011	0.19425	0.198865	0.17412
b1530071000001510	b1530	marR	1.32252	1.26188	1.28624	0.947404	0.733784	0.48628	0.314306	0.327411	0.270345	0.215593	0.246517	0.153244
b1531071000001511	b1531	marA	1.98709	1.88203	2.00148	1.89789	1.72718	1.37954	1.13485	1.1831	0.969762	0.619814	0.473235	0.231822
b1532071000001512	b1532	marB	1.32427	1.3557	1.24716	1.4028	1.15615	0.662036	0.429331	0.419815	0.281412	0.258786	0.211364	0.221481
b1533071000001513	b1533	eamA	2.50095	2.49657	2.21653	2.32518	1.94518	1.16684	0.71549	0.686946	0.458226	0.230007	0.217269	0.177555
b1534071000001514	b1534	ydeE	1.04825	1.06855	0.966715	0.931324	0.746874	0.339297	0.161838	0.252681	0.174971	0.0836204	0.151983	0.154666
b1535071000001516	b1535	ydeH	0.951856	0.956846	0.898856	0.936473	0.665649	0.422636	0.348913	0.229078	0.207479	0.180463	0.161608	0.142478
b1536071000001517	b1536	ydeI	0.476156	0.512388	0.438903	0.486146	0.501483	0.416513	0.422394	0.428066	0.386077	0.269328	0.315196	0.277736
b1537071000001518	b1537	ydeJ	0.467815	0.262125	0.27332	0.260117	0.230691	0.207249	0.184656	0.191622	0.172034	0.0894013	0.131155	0.0890584
b1538071000001519	b1538	dcp	2.80241	2.88306	2.86528	2.85438	3.05808	2.76623	2.63783	2.7838	2.49913	2.21379	2.15212	1.12393
b1539071000001520	b1539	ydfG	3.38206	3.19222	3.30634	3.2348	3.24759	3.0034	2.74827	2.9055	2.57068	2.18053	1.78749	0.987093
b1540071000001521	b1540	ydfH	1.71511	1.99844	1.50218	1.67752	1.2115	0.750541	0.47616	0.462291	0.34855	0.234203	0.211773	0.162837
b1541071000001522	b1541	ydfZ	0.853096	0.953007	0.984668	1.00675	0.928433	0.821168	0.660425	0.84843	0.798312	0.63101	0.687331	0.722952
b1542071000001523	b1542	ydfI	0.436308	0.44997	0.413603	0.394733	0.43612	0.340773	0.287363	0.340414	0.280991	0.213025	0.247112	0.115316
b1545071000001526	b1545	pinQ	0.5822	0.599053	0.691984	0.551328	0.414918	0.306956	0.205602	0.198152	0.185578	0.158461	0.213471	0.180584
b1547071000001528	b1547	stfQ	0.43517	0.381898	0.385939	0.327168	0.395053	0.243522	0.205584	0.191314	0.206015	0.155829	0.232407	0.15265
b1548071000001529	b1548	nohQ	0.433229	0.525451	0.546818	0.409053	0.434838	0.308077	0.165515	0.267023	0.177402	0.2197	0.23018	0.203656
b1549071000001531	b1549	ydfO	0.0876417	0.149128	0.0620668	0.093401	0.0925146	0.0676697	0.065002	0.0679093	0.0763075	0.0540736	0.0649175	0.0305631
b1550071000001532	b1550	gnsB	0.111618	0.110789	0.220294	0.146316	0.111365	0.111057	0.127884	0.0861757	0.13196	0.069276	0.0929778	0.105623
b1551071000001533	b1551	ynfN	0.0620732	0.0610929	0.0777724	0.0743305	0.08526	0.0627652	0.049743	0.0915879	0.0566972	0.0800249	0.0624932	0.0440715
b1552071000001534	b1552	cspI	0.107599	0.120558	0.116104	0.180306	0.0907416	0.100759	0.08892	0.07194	0.0847026	0.0596146	0.050902	0.0573932
b1553071000001535	b1553	rzpQ	0.18689	0.198004	0.175461	0.160177	0.172831	0.131909	0.162475	0.151083	0.168544	0.138961	0.145624	0.153842
b1554071000001536	b1554	rrrQ	0.291172	0.26389	0.295107	0.243355	0.300795	0.226951	0.190377	0.208254	0.199799	0.169749	0.189689	0.167476
b1555071000001537	b1555	ydfR	0.201148	0.205373	0.169843	0.169327	0.128584	0.0896379	0.0968214	0.0413506	0.06897	0.034577	0.0717838	0.0424404
b1556071000001538	b1556	essQ	0.207223	0.213562	0.278227	0.330649	0.282443	0.336475	0.264709	0.16523	0.213888	0.25342	0.226775	0.224211
b1557071000001539	b1557	cspB	0.103655	0.085681	0.125876	0.0529977	0.0346358	0.0293387	0.037705	0.0455111	0.0375401	0.0759529	0.0167253	0.0278401
b1558071000001540	b1558	cspF	0.401951	0.476799	0.461074	0.32393	0.307492	0.17458	0.141762	0.146254	0.142799	0.136161	0.164542	0.116748
b1559071000001541	b1559	quuQ	0.528106	0.605793	0.523442	0.470403	0.505502	0.426383	0.3428	0.396961	0.347258	0.232787	0.277241	0.222259
b1560071000001542	b1560	ydfU	0.152451	0.22342	0.16423	0.304035	0.233873	0.156206	0.0567127	0.109828	0.097353	0.0536959	0.0859685	0.0841153
b1561071000001543	b1561	rem	0.255188	0.336117	0.320168	0.243648	0.322103	0.164639	0.0975027	0.134302	0.0766818	0.0845863	0.104157	0.0659977
b1562071000001544	b1562	hokD	1.49729	1.69403	1.67516	1.64132	1.72004	1.49661	1.315	1.51471	1.3236	1.10569	1.08454	0.781162
b1563071000001545	b1563	relE	3.02928	2.88804	2.97464	2.98674	3.0104	2.79813	2.54421	2.81539	2.55077	2.35312	2.31628	1.84111
b1564071000001546	b1564	relB	2.17427	2.3846	2.35025	2.2406	2.16146	1.92988	1.76242	2.00774	1.71559	1.5422	1.43236	1.09545
b1565071000001547	b1565	ydfV	1.41313	1.52651	1.43508	1.1033	0.773508	0.484075	0.430581	0.288546	0.271302	0.189069	0.232395	0.207581
b1566071000001548	b1566	flxA	3.22254	3.36207	3.15386	2.77228	2.31728	1.95976	1.58572	1.68659	1.79266	1.30608	1.23692	1.07296
b1567071000001549	b1567	intK	1.0273	1.02517	0.94199	0.820405	0.399152	0.221529	0.17146	0.182505	0.14399	0.0982737	0.0979312	0.0609301
b1568071000001550	b1568	ydfX	0.369256	0.38782	0.311427	0.382032	0.326421	0.256829	0.199995	0.199421	0.197733	0.14096	0.157413	0.117462
b1569071000001551	b1569	dicC	0.244496	0.218531	0.207379	0.247751	0.244447	0.249714	0.247789	0.252686	0.236709	0.206724	0.213232	0.207957
b1570071000001552	b1570	dicA	1.75856	1.92596	1.90862	1.43182	0.811819	0.398155	0.228031	0.219312	0.193818	0.132037	0.134805	0.114535
b1571071000001553	b1571	ydfA	0.699275	0.626821	0.617918	0.528787	0.611755	0.464209	0.292363	0.450912	0.459849	0.344694	0.407683	0.353328
b1572071000001554	b1572	ydfB	0.358839	0.318182	0.257299	0.235749	0.154222	0.0758275	0.134818	0.0645191	0.0821741	0.0559076	0.0268684	0.0670151
b1573071000001555	b1573	ydfC	0.424654	0.49371	0.496556	0.404211	0.278571	0.19662	0.0968072	0.10417	0.109199	0.0954639	0.08354	0.0965835
b1575071000001556	b1575	dicB	0.124561	0.101035	0.130996	0.116997	0.129018	0.101438	0.0670314	0.0912782	0.109399	0.0394482	0.0406365	0.0450717
b1576071000001557	b1576	ydfD	0.24404	0.188182	0.157835	0.268753	0.158461	0.105787	0.102271	0.0898085	0.0650868	0.0640316	0.0632103	0.0708308
b1577071000001558	b1577	ydfE	0.652018	0.640234	0.67453	0.808424	0.678206	0.48066	0.313213	0.36405	0.273877	0.212701	0.245183	0.261177
b1578071000001559	b1578	insD1	3.09379	3.24103	3.25667	3.35756	3.13825	2.62095	2.4031	2.30839	1.91367	0.957508	0.837359	0.61724
b1579071000001560	b1579	intQ	0.396364	0.379924	0.299508	0.337548	0.316024	0.259524	0.140712	0.210392	0.132631	0.164801	0.140882	0.166328
b1580071000001561	b1580	rspB	0.668099	0.599344	0.573594	0.661033	0.606021	0.518503	0.410734	0.500723	0.45622	0.375828	0.316313	0.269295
b1581071000001562	b1581	rspA	0.476949	0.527231	0.457292	0.437951	0.399084	0.282594	0.240676	0.285009	0.261081	0.174748	0.194961	0.172878
b1582071000001563	b1582	ynfA	1.17822	1.09657	1.04033	0.847963	0.874439	0.572184	0.253641	0.478101	0.318765	0.243571	0.306387	0.295559
b1583071000001564	b1583	ynfB	3.35125	3.11513	3.30419	3.17186	3.05662	2.52763	1.99935	1.83149	1.31315	0.901053	0.54011	0.233113
b1584071000001565	b1584	speG	3.20133	3.26786	3.08521	3.11339	3.06844	2.59998	2.10058	2.01009	1.4357	0.778609	0.49114	0.17784
b1585071000001566	b1585	ynfC	1.52006	1.5265	1.31024	1.2159	0.828878	0.513154	0.287167	0.361251	0.27892	0.170103	0.213791	0.170089
b1586071000001567	b1586	ynfD	0.758364	0.836532	0.809711	0.742081	0.698388	0.519734	0.406285	0.454241	0.31782	0.233707	0.298948	0.261082
b1587071000001568	b1587	ynfE	0.467093	0.448083	0.530784	0.465741	0.356834	0.369214	0.174039	0.161885	0.17033	0.129015	0.149501	0.138151
b1588071000001569	b1588	ynfF	1.04787	1.10876	1.18277	1.14131	1.14483	1.17755	1.08796	0.988297	1.05701	0.786563	0.648516	0.324132
b1589071000001570	b1589	ynfG	0.793018	0.897371	0.737378	0.69183	0.838486	0.681074	0.731852	0.738085	0.653	0.589558	0.569411	0.376768
b1590071000001571	b1590	ynfH	1.40369	1.45324	1.30803	1.43531	1.33489	1.14785	1.00174	1.01458	0.949041	0.711162	0.546917	0.273728
b1591071000001572	b1591	dmsD	1.33831	1.33857	1.19544	1.26445	1.14871	0.816851	0.583827	0.522534	0.437157	0.180295	0.200728	0.157882
b1592071000001573	b1592	clcB	0.904969	0.81911	0.772128	0.662001	0.644868	0.413502	0.272819	0.244939	0.235182	0.130057	0.118886	0.0612475
b1593071000001574	b1593	ynfK	1.3167	1.01379	1.15671	1.0253	0.94963	0.586725	0.357347	0.398794	0.297047	0.212125	0.197925	0.207988
b1594071000001575	b1594	mlc	2.35802	2.29756	2.06393	2.00706	1.52482	0.857001	0.367729	0.374937	0.256051	0.165806	0.172399	0.172697
b1595071000001576	b1595	ynfL	0.925631	0.99333	0.918333	0.92964	0.821402	0.546728	0.300064	0.251672	0.180224	0.185515	0.192825	0.224996
b1596071000001577	b1596	ynfM	1.19279	1.24893	1.07828	0.999228	0.784228	0.478946	0.221471	0.328373	0.218085	0.241726	0.272279	0.187511
b1597071000001578	b1597	asr	0.737776	0.768577	0.684787	0.708186	0.814755	0.739641	0.404339	0.594278	0.569051	0.460018	0.519739	0.475357
b1598071000001580	b1598	ydgD	0.953094	1.24213	1.1571	0.938172	0.665568	0.435323	0.283642	0.295562	0.298401	0.157485	0.197756	0.171526
b1599071000001581	b1599	mdtI	0.46546	0.466138	0.416759	0.365418	0.313756	0.248063	0.151436	0.180156	0.178431	0.156161	0.200086	0.186072
b1600071000001582	b1600	mdtJ	0.53021	0.635587	0.549302	0.434074	0.297771	0.217775	0.180934	0.157828	0.143168	0.188029	0.0909483	0.142158
b1601071000001583	b1601	tqsA	0.62141	0.616308	0.633856	0.382334	0.408664	0.316546	0.285331	0.224003	0.16825	0.15447	0.139368	0.135436
b1602071000001584	b1602	pntB	4.81115	4.84385	4.64258	4.88428	5.02096	4.74103	4.74082	4.8579	4.61643	4.44232	4.31288	3.1043
b1603071000001585	b1603	pntA	5.2722	5.11702	5.19222	5.16008	5.30871	5.07187	5.06457	5.16723	4.91999	4.72465	4.60884	3.41369
b1604071000001586	b1604	ydgH	2.76989	2.75634	2.59829	2.65396	2.70377	2.45399	2.19087	2.31007	1.9763	1.46197	1.24887	0.6816
b1605071000001587	b1605	ydgI	0.988111	1.20471	1.15418	1.0866	0.955618	0.569279	0.233802	0.219505	0.197726	0.195352	0.169666	0.138976
b1606071000001588	b1606	folM	1.88719	1.9428	1.73209	1.76922	1.49978	1.14953	0.764787	0.683809	0.490824	0.241934	0.203867	0.189498
b1607071000001589	b1607	ydgC	1.41712	1.44272	1.20496	1.04158	0.749663	0.555294	0.362841	0.336199	0.228608	0.245123	0.209348	0.22911
b1608071000001590	b1608	rstA	2.63476	2.40122	2.49899	2.34278	1.86823	1.10111	0.476054	0.376055	0.235619	0.13238	0.109342	0.135206
b1609071000001591	b1609	rstB	1.47187	1.40728	1.26837	1.48681	1.40296	0.812074	0.291993	0.228178	0.170429	0.059595	0.105516	0.137
b1610071000001592	b1610	tus	1.75971	1.76772	1.67653	1.59328	1.61542	1.28038	0.728743	0.706182	0.553307	0.344825	0.322458	0.259558
b1611071000001593	b1611	fumC	2.7282	2.74049	2.50926	2.73037	2.82567	2.52756	2.40688	2.54901	2.34048	2.10187	2.04121	1.44567
b1612071000001594	b1612	fumA	3.62707	3.67417	3.44283	3.59393	3.7442	3.43051	3.4898	3.50239	3.25173	3.37243	3.29534	2.56554
b1613071000001595	b1613	manA	2.91396	3.09143	2.93189	2.89056	2.95856	2.49482	2.01658	2.05322	1.46334	0.815438	0.651165	0.260128
b1614071000001596	b1614	ydgA	2.93656	2.7775	2.82038	2.83165	3.02544	2.74133	2.48437	2.60757	2.0707	1.4505	1.10954	0.331364
b1615071000001597	b1615	uidC	0.294413	0.343463	0.272936	0.258741	0.224433	0.159353	0.122217	0.20742	0.174986	0.153802	0.159974	0.162264
b1616071000001598	b1616	uidB	0.287959	0.322017	0.276458	0.264473	0.236567	0.202505	0.184982	0.178202	0.144769	0.110176	0.114498	0.145837
b1617071000001599	b1617	uidA	0.443814	0.578728	0.415922	0.359721	0.416244	0.311923	0.321225	0.380379	0.288747	0.219356	0.292221	0.193148
b1618071000001600	b1618	uidR	1.80483	1.72575	1.79731	1.41193	1.0353	0.545195	0.303149	0.258521	0.187149	0.0811215	0.129076	0.105487
b1619071000001601	b1619	hdhA	2.16873	2.20045	2.18022	2.18124	2.06506	1.83368	1.62113	1.63899	1.47873	1.46054	1.38424	1.00541
b1620071000001602	b1620	malI	1.14896	1.14928	1.13646	1.02352	0.952153	0.687019	0.46845	0.463457	0.349529	0.251505	0.29459	0.242963
b1621071000001603	b1621	malX	1.36017	1.16743	1.34449	1.31912	1.20391	0.893615	0.583841	0.489246	0.309135	0.185108	0.205134	0.168943
b1622071000001604	b1622	malY	2.1368	2.23196	2.20104	2.009	1.83949	1.37016	0.796269	0.692134	0.362662	0.220146	0.203842	0.14441
b1623071000001605	b1623	add	2.27762	2.03414	2.1292	2.11072	2.23308	1.87257	1.70707	1.77926	1.4128	0.930883	0.848273	0.277664
b1624071000001606	b1624	ydgJ	3.3779	3.62345	3.49711	3.35554	3.20456	2.65986	2.09683	2.16985	1.8612	1.32064	1.19747	0.687788
b1625071000001608	b1625	cnu	1.71755	1.45603	1.52188	1.30231	1.07042	0.501836	0.337126	0.331935	0.244414	0.184856	0.208551	0.153713
b1626071000001609	b1626	ydgK	1.57912	1.68789	1.92207	1.40217	1.18416	0.616034	0.374253	0.398519	0.249987	0.197615	0.230433	0.163431
b1627071000001610	b1627	rsxA	1.52945	1.44267	1.24068	1.33367	1.07715	0.519206	0.249247	0.229732	0.124188	0.0702507	0.0736179	0.0850466
b1628071000001611	b1628	rsxB	2.17948	2.12119	1.98418	2.2196	2.16837	1.48645	0.736405	0.712079	0.446687	0.2356	0.315483	0.25802
b1629071000001612	b1629	rsxC	1.29558	1.19958	1.05829	1.34331	1.47662	1.28817	0.847712	0.70188	0.459729	0.303923	0.297697	0.282779
b1630071000001613	b1630	rsxD	1.65251	1.60194	1.34392	1.71341	1.86594	1.81089	1.6534	1.5808	0.9223	0.332333	0.311181	0.188058
b1631071000001614	b1631	rsxG	1.29977	1.28435	1.13205	1.31373	1.45529	1.45725	1.46598	1.604	1.21092	0.448343	0.33381	0.167228
b1632071000001615	b1632	rsxE	1.66204	1.57749	1.46343	1.68776	1.93625	1.91551	2.15073	2.5685	2.12238	1.01028	0.767177	0.305941
b1633071000001616	b1633	nth	0.432469	0.467979	0.635079	0.527191	0.593385	0.543008	0.677107	0.839761	0.734736	0.369521	0.284467	0.174704
b1634071000001617	b1634	dtpA	1.46386	1.54665	1.26972	1.55117	1.4584	1.25461	1.17636	1.21482	0.988779	0.916732	0.612249	0.315036
b1635071000001618	b1635	gstA	2.03106	2.26618	2.21948	1.93237	1.8166	1.35221	0.997036	1.06906	0.768182	0.586428	0.511653	0.410444
b1636071000001619	b1636	pdxY	2.31979	2.17509	2.06328	2.20144	2.31268	1.90135	1.85931	1.89014	1.55861	1.23243	0.960085	0.357766
b1637071000001620	b1637	tyrS	3.304	3.04711	3.29715	3.19252	3.23609	2.90794	2.77403	2.83979	2.63975	2.25694	2.03886	1.28216
b1638071000001621	b1638	pdxH	3.42111	3.49983	3.60208	3.44273	3.6049	3.16181	2.98528	3.09084	2.68953	2.12929	1.64649	0.430969
b1639071000001622	b1639	mliC	0.802312	0.826227	0.655324	0.728808	0.820049	0.584313	0.343868	0.462234	0.270045	0.19574	0.248272	0.187543
b1640071000001623	b1640	anmK	2.21221	2.13806	2.12487	2.30902	2.36466	1.96811	1.54619	1.53468	1.15576	0.87394	0.728566	0.417429
b1641071000001624	b1641	slyB	4.17503	4.14369	4.12579	4.22202	4.15027	3.78656	3.54903	3.70643	3.33535	2.77658	2.63629	2.06458
b1642071000001625	b1642	slyA	1.57813	1.58464	1.3693	1.50389	1.22621	0.93885	0.753582	0.696444	0.579358	0.385437	0.341996	0.222639
b1643071000001626	b1643	ydhI	0.973073	1.00927	0.810856	0.848067	0.67176	0.476597	0.283152	0.297058	0.257482	0.182585	0.164274	0.229754
b1644071000001627	b1644	ydhJ	0.601291	0.650479	0.510182	0.621477	0.509744	0.405779	0.21755	0.269756	0.228624	0.160189	0.138883	0.150627
b1645071000001628	b1645	ydhK	0.415397	0.454582	0.471887	0.365701	0.454943	0.280159	0.230511	0.208262	0.179777	0.150785	0.177832	0.146781
b1646071000001629	b1646	sodC	1.16204	1.14619	1.07442	1.08499	1.07736	0.920794	0.775108	0.777073	0.657882	0.572862	0.588083	0.469724
b1647071000001630	b1647	ydhF	2.94335	3.02837	2.89825	2.84892	2.88874	2.48329	1.95583	1.90213	1.41761	0.680501	0.547438	0.251419
b1648071000001631	b1648	ydhL	0.449668	0.40083	0.45603	0.308125	0.262562	0.208905	0.115509	0.175849	0.135415	0.0943707	0.13579	0.154133
b1649071000001632	b1649	nemR	0.594213	0.506276	0.419015	0.389097	0.360463	0.291136	0.144016	0.198446	0.163084	0.142697	0.179145	0.156987
b1650071000001633	b1650	nemA	1.79294	1.85821	1.72561	1.85596	1.98819	1.75711	1.66977	1.77683	1.58098	1.42231	1.53861	0.996308
b1651071000001634	b1651	gloA	2.75851	2.82762	2.63384	2.85287	2.80512	2.49072	2.04805	2.14185	1.97966	1.38234	1.24052	0.883157
b1652071000001635	b1652	rnt	1.68277	1.60246	1.39887	1.63068	1.41474	0.98076	0.669376	0.72708	0.452562	0.294767	0.282179	0.285565
b1653071000001636	b1653	lhr	0.929149	1.04299	1.03502	1.07336	1.15042	1.13033	0.761647	0.979074	0.591049	0.292282	0.30334	0.241152
b1654071000001637	b1654	grxD	2.54944	2.38907	2.45564	2.53739	2.55307	2.27354	2.11521	2.21783	2.00083	1.77625	1.76567	1.30593
b1655071000001638	b1655	ydhO	1.33796	1.33592	1.26542	1.02612	0.754333	0.368775	0.236829	0.237398	0.19138	0.143054	0.159023	0.159963
b1656071000001639	b1656	sodB	4.42969	4.51342	4.17033	4.61384	4.516	4.37584	4.46231	4.52556	4.345	4.46603	4.29898	4.17477
b1657071000001640	b1657	ydhP	1.52044	1.53707	1.39945	1.52823	1.41777	1.02348	0.725722	0.733549	0.452573	0.233734	0.213803	0.164571
b1658071000001642	b1658	purR	2.675	2.39505	2.64041	2.52319	2.31251	1.84925	1.4921	1.32958	1.04156	0.569848	0.378362	0.207717
b1659071000001643	b1659	ydhB	1.20555	1.199	1.0424	1.1323	0.92216	0.504829	0.224203	0.282284	0.244206	0.180097	0.258996	0.166513
b1660071000001644	b1660	ydhC	1.24207	1.17046	1.39436	1.23945	1.07881	0.87606	0.683247	0.67938	0.562275	0.339607	0.240005	0.199297
b1661071000001645	b1661	cfa	3.14127	2.98121	3.1506	2.96708	3.12599	2.77862	2.52668	2.77627	2.44734	2.30462	2.39234	1.80581
b1662071000001646	b1662	ribC	1.8491	2.15135	2.1758	2.14133	1.87323	1.56544	1.29606	1.31525	1.04311	0.64678	0.532217	0.249005
b1663071000001647	b1663	mdtK	2.47573	2.22079	2.37871	2.21221	1.89557	1.46825	1.1686	1.13875	0.891821	0.681552	0.66283	0.493641
b1664071000001648	b1664	ydhQ	3.31041	3.35694	3.41526	3.27402	3.31446	3.17765	2.7755	2.93642	2.65795	2.15701	1.68295	0.919907
b1667071000001649	b1667	ydhR	2.13376	1.8393	2.13736	2.19606	2.14363	1.89241	1.84736	2.09378	1.8986	1.68163	1.64265	1.38669
b1668071000001650	b1668	ydhS	1.10003	1.22347	1.17759	1.20536	1.1937	0.950119	0.643467	0.661387	0.493056	0.190708	0.159369	0.120526
b1669071000001651	b1669	ydhT	0.862936	0.899687	0.794399	0.814616	0.904205	0.628218	0.475508	0.508565	0.398218	0.248112	0.277187	0.248451
b1670071000001652	b1670	ydhU	1.20022	1.12801	1.16811	1.10476	1.05817	0.823022	0.544055	0.610187	0.467864	0.343885	0.385057	0.409973
b1671071000001653	b1671	ydhX	0.815955	0.78395	0.655167	0.633032	0.583483	0.363756	0.207996	0.318821	0.198958	0.165812	0.238914	0.158496
b1672071000001654	b1672	ydhW	0.624456	0.675148	0.51736	0.500461	0.452371	0.268408	0.143716	0.216167	0.128729	0.124892	0.119994	0.0860028
b1673071000001655	b1673	ydhV	0.493527	0.420416	0.36641	0.330123	0.368042	0.22699	0.195002	0.231311	0.174991	0.105355	0.201381	0.128913
b1674071000001656	b1674	ydhY	0.213743	0.268032	0.200238	0.168255	0.235436	0.159571	0.108761	0.12041	0.0621958	0.127994	0.12666	0.126716
b1675071000001657	b1675	ydhZ	0.491782	0.387058	0.544975	0.4561	0.449596	0.292357	0.280371	0.282327	0.257124	0.219701	0.205453	0.195413
b1676071000001658	b1676	pykF	4.29507	4.28268	4.13381	4.30648	4.34662	4.08908	3.80223	3.90153	3.46972	2.79931	2.43925	1.24064
b1677071000001659	b1677	lpp	3.32398	3.46618	2.7494	3.33377	3.26759	3.03877	3.1451	3.37527	3.05542	2.95234	2.61842	2.78196
b1678071000001660	b1678	ynhG	2.06519	2.09959	1.91337	2.06004	2.06817	1.81511	1.75959	1.85421	1.64314	1.34149	1.19958	0.454504
b1679071000001661	b1679	sufE	1.66479	1.80321	1.81876	1.77112	1.93103	1.70922	1.68736	2.41703	2.63126	1.9379	1.28816	0.344836
b1680071000001662	b1680	sufS	1.79412	1.76414	1.7755	1.82082	1.9914	1.79188	2.2067	2.81456	2.70289	2.00782	1.39675	0.335932
b1681071000001663	b1681	sufD	2.04627	2.14397	2.07235	2.04482	2.37217	2.46152	3.01772	3.30107	2.9683	2.31964	1.79108	0.387272
b1682071000001664	b1682	sufC	1.30462	1.35274	1.35719	1.30151	1.77202	2.11982	2.29849	2.40995	2.06338	1.49052	0.99524	0.230455
b1683071000001665	b1683	sufB	2.53355	2.42398	2.53595	2.68432	3.5953	3.59363	3.47442	3.47815	3.22885	2.58143	2.08884	0.523027
b1684071000001666	b1684	sufA	1.61249	1.53393	1.53204	2.39818	2.55894	2.34523	2.11608	2.10914	1.75995	1.34249	1.0358	0.375145
b1685071000001667	b1685	ydiH	0.567857	0.762014	0.806862	0.924345	1.0046	0.825241	0.681917	0.649303	0.351335	0.113749	0.110375	0.0809377
b1686071000001668	b1686	ydiI	1.84289	1.94611	1.94197	1.92143	2.1161	1.92878	1.69945	1.56852	1.09416	0.660138	0.529973	0.24847
b1687071000001669	b1687	ydiJ	3.89342	3.94348	3.97896	3.96311	4.08285	3.89203	3.66281	3.67966	3.07829	2.52099	1.99858	0.495991
b1688071000001670	b1688	ydiK	3.0118	2.75966	3.03879	2.88609	2.76978	2.3618	2.0411	2.0029	1.53248	0.8478	0.559361	0.181253
b1689071000001671	b1689	ydiL	0.102011	0.0568094	0.0613333	0.0480229	0.043737	-0.00691952	0.0760055	0.0268591	0.0730827	0.0618446	0.0208105	0.0654333
b1690071000001672	b1690	ydiM	0.157493	0.230142	0.159443	0.108696	0.125899	0.0905872	0.0714304	0.0980105	0.0993944	0.0763914	0.110049	0.0238094
b1691071000001673	b1691	ydiN	0.359324	0.318987	0.265425	0.326591	0.354728	0.250244	0.234609	0.243972	0.262266	0.124551	0.130658	0.114339
b1692071000001674	b1692	ydiB	0.358353	0.321506	0.365092	0.392697	0.415995	0.379034	0.343614	0.316731	0.256614	0.212346	0.174662	0.178921
b1693071000001675	b1693	aroD	2.8708	2.68857	2.91454	2.80021	2.9562	2.69413	2.4683	2.73511	2.38072	2.08067	2.15598	1.37191
b1694071000001676	b1694	ydiF	0.584264	0.551876	0.5726	0.519421	0.691305	0.498156	0.487449	0.504317	0.429612	0.402075	0.441178	0.208679
b1695071000001677	b1695	ydiO	0.558444	0.454296	0.593725	0.594912	0.601185	0.48711	0.484868	0.457362	0.416683	0.424724	0.439798	0.308665
b1696071000001678	b1696	ydiP	0.697348	0.658402	0.696489	0.551372	0.469866	0.286511	0.186635	0.213924	0.160341	0.119352	0.0986139	0.070197
b1697071000001679	b1697	ydiQ	0.45231	0.446469	0.432297	0.307875	0.46212	0.383525	0.377616	0.377666	0.348433	0.306566	0.340939	0.188378
b1698071000001680	b1698	ydiR	0.803562	0.751949	0.852714	0.681705	0.784757	0.690977	0.596292	0.675211	0.556606	0.534945	0.638237	0.404994
b1699071000001681	b1699	ydiS	0.667962	0.723697	0.655094	0.592365	0.65575	0.650774	0.484735	0.441608	0.448276	0.349646	0.368813	0.29326
b1700071000001682	b1700	ydiT	0.498823	0.49607	0.493708	0.501741	0.589471	0.502251	0.37204	0.431931	0.370461	0.251213	0.295887	0.239109
b1701071000001683	b1701	fadK	0.478105	0.521188	0.504267	0.501826	0.534538	0.50344	0.389739	0.437561	0.279528	0.216787	0.229176	0.235885
b1702071000001684	b1702	ppsA	3.46905	3.37671	3.17018	3.42423	3.42168	3.11146	2.95783	3.06336	2.75201	2.74889	2.87421	2.19763
b1703071000001685	b1703	ppsR	2.56682	2.5451	2.54016	2.47919	2.5751	2.16029	1.8478	1.89665	1.56196	1.12407	0.976329	0.332014
b1704071000001686	b1704	aroH	3.01971	2.9515	2.78832	2.87868	2.72648	2.11404	1.51089	1.42878	0.863189	0.473552	0.379995	0.187294
b1705071000001687	b1705	ydiE	0.584859	0.693945	0.629209	0.567575	0.487237	0.355763	0.250564	0.25362	0.253629	0.130733	0.167207	0.168026
b1706071000001688	b1706	ydiU	0.948119	1.07322	0.813857	0.827173	0.80705	0.54097	0.383007	0.45877	0.383577	0.181611	0.229247	0.13523
b1707071000001689	b1707	ydiV	0.702383	0.598279	0.576732	0.673046	0.56797	0.414878	0.300909	0.254231	0.261049	0.133149	0.134469	0.15675
b1708071000001690	b1708	nlpC	1.71651	1.63205	1.656	1.50961	1.46232	1.20502	0.723953	0.662386	0.557896	0.287358	0.242298	0.244591
b1709071000001691	b1709	btuD	2.32092	2.33678	2.25942	2.32913	2.47702	2.02071	1.43331	1.38717	0.866526	0.506094	0.380548	0.245015
b1710071000001692	b1710	btuE	2.89258	2.83967	2.76094	2.85403	2.85828	2.36986	1.86579	1.84142	1.47441	0.959975	0.748949	0.416737
b1711071000001693	b1711	btuC	1.54709	1.57289	1.4311	1.21697	0.948558	0.649664	0.434497	0.449146	0.354685	0.175698	0.135176	0.123498
b1712071000001694	b1712	ihfA	3.89121	3.88643	3.78028	3.85837	3.97991	3.84051	3.67607	3.9315	3.76841	3.42898	3.26583	2.66568
b1713071000001695	b1713	pheT	4.41845	4.3333	4.27777	4.40473	4.55255	4.463	4.35838	4.5289	4.3526	3.93473	3.53427	1.92415
b1714071000001696	b1714	pheS	4.54081	4.365	4.26939	4.48323	4.62924	4.39381	4.35671	4.27606	3.97995	3.27024	2.68127	1.16194
b1715071000001697	b1715	pheM	0.142497	0.0925538	0.143616	0.187047	0.225047	0.0112326	0.0845599	-0.0496138	-0.0229546	-0.100986	-0.0445152	-0.109289
b1716071000001698	b1716	rplT	1.84637	1.95366	1.63166	1.99778	1.95228	1.48538	1.23657	1.03322	0.78208	0.664949	0.440409	0.342879
b1717071000001699	b1717	rpmI	4.24461	4.38502	3.99567	4.39927	4.33461	4.09674	3.92758	3.8897	3.48008	3.0352	2.7302	2.1619
b1718071000001700	b1718	infC	4.57965	4.67075	4.65975	4.68778	4.73542	4.47444	4.17448	4.33535	3.96265	3.59975	3.41478	2.51645
b1719071000001701	b1719	thrS	4.57223	4.58121	4.60377	4.62759	4.81272	4.60416	4.30195	4.50709	4.23781	4.00576	3.86115	2.55274
b1722071000001704	b1722	ydiY	2.09802	1.99819	1.89411	1.9174	1.84991	1.62818	1.29103	1.24965	0.859113	0.429737	0.298443	0.259802
b1723071000001705	b1723	pfkB	0.936277	1.06019	1.04054	0.959489	1.01816	0.838021	0.879541	0.913632	0.693618	0.75863	0.684987	0.470036
b1724071000001706	b1724	ydiZ	1.75805	1.61838	1.72668	1.76547	1.69602	1.60546	1.46385	1.48214	1.37162	1.03048	0.864842	0.541038
b1725071000001707	b1725	yniA	2.47504	2.43025	2.33059	2.29343	2.24951	2.07767	1.77317	1.76941	1.53115	1.27758	1.23445	0.739313
b1726071000001708	b1726	yniB	1.78002	1.75175	1.40543	1.38984	0.997805	0.536874	0.358447	0.27117	0.206037	0.0975681	0.131629	0.081273
b1727071000001709	b1727	yniC	2.60698	2.77211	2.49797	2.53627	2.41269	2.08136	1.82206	1.76432	1.4655	1.18982	0.951608	0.52843
b1728071000001710	b1728	ydjM	0.4924	0.484496	0.304774	0.357694	0.363198	0.22466	0.0812626	0.19673	0.201539	0.0985809	0.118583	0.127732
b1729071000001711	b1729	ydjN	4.29818	4.16938	4.28757	4.19759	4.14739	3.70747	3.5344	3.4267	2.78116	1.87501	1.1784	0.247087
b1730071000001712	b1730	ydjO	0.246478	0.2748	0.182715	0.305645	0.153033	0.0819257	0.110104	0.072318	0.0518746	0.0124177	0.0906035	0.0447198
b1731071000001713	b1731	cedA	0.405164	0.456006	0.316951	0.345645	0.263152	0.193352	0.147542	0.14596	0.160424	0.0879523	0.0728511	0.178386
b1732071000001714	b1732	katE	2.15761	2.21318	1.99415	2.07964	2.29192	2.11445	2.12235	2.28624	2.1077	1.98854	2.29129	1.63603
b1733071000001715	b1733	chbG	1.98637	1.72686	2.00243	1.7127	1.35014	0.964168	0.673747	0.731256	0.590557	0.362827	0.346394	0.158807
b1734071000001716	b1734	chbF	0.829309	0.957319	0.877847	0.880801	0.912351	0.857849	0.655784	0.739224	0.654156	0.395718	0.40494	0.204351
b1735071000001717	b1735	chbR	1.22975	1.28578	1.27654	1.21145	1.11304	0.922271	0.526182	0.484542	0.304712	0.175355	0.130809	0.104919
b1736071000001718	b1736	chbA	1.09617	1.13345	1.18	1.09075	1.11226	0.963405	0.664742	0.582207	0.480141	0.24421	0.265714	0.198409
b1737071000001719	b1737	chbC	0.856424	0.882093	0.861919	0.888795	0.813137	0.622604	0.419237	0.353572	0.316133	0.286638	0.24785	0.351052
b1738071000001720	b1738	chbB	1.45466	1.34978	1.31466	1.4734	1.15961	0.971023	0.695602	0.737187	0.710061	0.499717	0.439143	0.306176
b1739071000001721	b1739	osmE	2.07703	2.09343	1.78781	2.03924	1.94837	1.77958	1.71802	1.75863	1.61568	1.43645	1.2983	0.946699
b1740071000001722	b1740	nadE	3.59999	3.68394	3.65808	3.78721	3.84165	3.64381	3.48112	3.60531	3.34018	3.33721	3.18618	2.25
b1741071000001723	b1741	cho	1.29364	1.16939	1.05296	1.12378	0.858394	0.499547	0.285652	0.304907	0.350959	0.182155	0.148198	0.162013
b1742071000001724	b1742	ves	3.09623	2.77937	3.07828	2.08172	1.39556	0.835341	0.55041	0.736383	0.535963	0.269919	0.3263	0.216815
b1743071000001725	b1743	spy	0.827125	0.789661	0.785429	0.807844	0.827874	0.727848	0.653225	0.71575	0.642165	0.555333	0.590025	0.400623
b1744071000001726	b1744	astE	0.575993	0.690274	0.597637	0.630832	0.636166	0.60921	0.436796	0.580894	0.504126	0.273464	0.244711	0.20409
b1745071000001727	b1745	astB	0.65264	0.675013	0.646529	0.61981	0.634289	0.538811	0.521622	0.528299	0.461071	0.267516	0.271934	0.186434
b1746071000001728	b1746	astD	0.629575	0.681771	0.556127	0.623054	0.650695	0.531333	0.491824	0.461762	0.317086	0.243522	0.228728	0.144716
b1747071000001729	b1747	astA	0.973753	0.99447	0.869179	1.01042	1.11021	0.913256	0.719429	0.736034	0.607259	0.386507	0.341476	0.29708
b1748071000001730	b1748	astC	1.0131	0.981681	1.05096	1.02834	1.02661	0.841646	0.612028	0.628023	0.485802	0.303532	0.272856	0.160774
b1749071000001731	b1749	xthA	2.09284	2.54108	2.43689	3.61184	3.64529	3.17233	2.87721	3.03027	2.34112	1.5014	1.13536	0.300625
b1750071000001732	b1750	ydjX	0.871784	0.827687	0.860584	0.951157	0.963435	0.756494	0.360601	0.36269	0.24846	0.259697	0.186838	0.240454
b1751071000001733	b1751	ydjY	1.07632	1.13695	1.05721	1.03243	1.44051	1.24607	0.877451	0.881407	0.582059	0.385669	0.41763	0.285863
b1752071000001734	b1752	ydjZ	0.819398	0.766919	0.754918	0.734767	0.947456	0.984572	0.785837	0.747686	0.41411	0.171422	0.109705	0.0803212
b1753071000001735	b1753	ynjA	0.895895	1.001	0.659899	0.905418	0.708267	0.595066	0.594178	0.497553	0.427722	0.244821	0.259829	0.189477
b1754071000001736	b1754	ynjB	1.31413	1.29809	1.17547	1.30262	1.33214	1.02983	0.912789	0.908271	0.660447	0.32624	0.27127	0.198784
b1755071000001737	b1755	ynjC	0.634504	0.628176	0.566424	0.612818	0.664708	0.581663	0.496136	0.550237	0.449545	0.219326	0.216937	0.192577
b1756071000001738	b1756	ynjD	0.687173	0.660366	0.557272	0.615958	0.641532	0.523636	0.471775	0.464695	0.371098	0.162999	0.191582	0.167194
b1757071000001739	b1757	ynjE	1.3586	1.24293	1.44637	1.31949	1.41248	1.36606	1.32189	1.44796	1.16321	0.862919	0.637193	0.353093
b1758071000001740	b1758	ynjF	1.34178	1.41782	1.06163	1.02315	0.795543	0.414967	0.343339	0.295562	0.237212	0.178616	0.182165	0.164503
b1759071000001741	b1759	nudG	2.60306	2.46198	2.18244	2.01927	1.85729	1.44763	1.17777	1.17523	0.911879	0.553535	0.537864	0.252737
b1760071000001742	b1760	ynjH	2.56525	2.90612	2.9585	2.44182	2.36601	1.82505	1.53966	1.52011	1.17763	0.78967	0.625547	0.317573
b1761071000001743	b1761	gdhA	5.06229	4.82552	5.05124	5.00087	5.24041	4.83542	4.81745	5.05846	4.78782	4.61272	4.66293	3.72744
b1762071000001744	b1762	ynjI	0.619571	0.678013	0.673642	0.736122	0.690943	0.424007	0.288488	0.248424	0.195362	0.129662	0.0805493	0.0996522
b1763071000001745	b1763	topB	2.62162	2.73143	2.70488	2.80909	2.96171	2.64909	1.93008	1.62265	1.00855	0.387089	0.279182	0.173948
b1764071000001746	b1764	selD	3.66574	3.49807	3.59747	3.59429	3.62537	3.26697	2.815	2.81603	2.31157	1.37567	0.972568	0.394926
b1765071000001747	b1765	ydjA	3.94717	3.97191	3.94232	3.82039	3.83015	3.54239	3.1189	2.98405	2.65159	1.69852	1.24832	0.411785
b1766071000001748	b1766	sppA	2.25482	2.3165	2.17076	2.34924	2.2748	1.74008	1.19621	1.1064	0.689325	0.303979	0.249686	0.172675
b1767071000001749	b1767	ansA	3.27811	3.20698	3.18073	3.18785	3.33263	2.88248	2.48877	2.42582	1.87898	1.02898	0.664138	0.260387
b1768071000001750	b1768	pncA	2.08367	2.1574	1.99248	2.18397	2.20297	1.93618	1.69146	1.74441	1.30832	0.94237	0.737054	0.313373
b1769071000001751	b1769	ydjE	0.421598	0.465547	0.443028	0.37778	0.511193	0.337986	0.221016	0.245555	0.208383	0.093598	0.10625	0.100876
b1770071000001752	b1770	ydjF	0.561822	0.545661	0.432175	0.504992	0.290482	0.124696	0.136502	0.143553	0.0802146	0.0506053	0.0603522	0.0852776
b1771071000001753	b1771	ydjG	0.706343	0.670518	0.676977	0.630684	0.681499	0.572058	0.602825	0.519693	0.422273	0.377675	0.348412	0.191403
b1772071000001754	b1772	ydjH	0.898647	0.950879	0.875472	0.823346	1.08879	0.872114	0.878421	0.963416	0.801908	0.617362	0.660319	0.376186
b1773071000001755	b1773	ydjI	1.29596	1.33162	1.17112	1.20397	1.48521	1.35238	1.26423	1.36389	1.16084	1.03716	1.00905	0.563338
b1774071000001756	b1774	ydjJ	1.0023	1.01472	1.10827	0.887944	1.12339	0.918026	0.805623	0.959785	0.730098	0.612074	0.704423	0.416248
b1775071000001757	b1775	ydjK	0.626519	0.736717	0.72701	0.723925	0.833546	0.6338	0.499604	0.442387	0.29627	0.16371	0.180884	0.158266
b1776071000001758	b1776	ydjL	1.35532	1.38074	1.26008	1.33265	1.38568	1.12731	0.831215	0.785672	0.591975	0.31829	0.248896	0.209664
b1777071000001759	b1777	yeaC	2.36378	2.25446	2.22289	2.31699	1.9541	1.598	1.37007	1.32616	1.11215	0.793708	0.576776	0.282969
b1778071000001760	b1778	msrB	3.46496	3.31868	3.35964	3.4142	3.10392	2.68614	2.43271	2.46819	2.10987	1.57319	1.14462	0.361716
b1779071000001761	b1779	gapA	4.45162	4.52628	4.1517	4.43153	4.5315	4.32009	4.35189	4.54575	4.22605	4.13057	4.12367	3.57174
b1780071000001762	b1780	yeaD	3.20147	3.20428	2.95085	3.17824	3.26312	3.07158	3.04463	3.19156	2.88798	2.84638	2.92069	2.22599
b1781071000001763	b1781	yeaE	1.23546	1.22685	1.18033	1.14133	1.1504	0.864975	0.650801	0.764712	0.599884	0.443329	0.499127	0.327051
b1782071000001764	b1782	mipA	3.94386	3.70163	3.9285	3.90947	4.02569	3.76306	3.8228	4.01948	3.66241	3.66371	3.66959	2.9052
b1783071000001765	b1783	yeaG	2.54584	2.63779	2.55875	2.59875	2.72089	2.50027	2.28863	2.48683	2.28518	2.22205	2.28514	1.86211
b1784071000001766	b1784	yeaH	0.935424	1.03924	0.962982	0.919885	1.09485	1.00562	0.838548	0.89174	0.709828	0.378641	0.288187	0.131625
b1785071000001767	b1785	yeaI	0.0894288	0.257669	0.0944295	0.145131	0.163655	0.0803089	0.119202	0.139481	0.0697582	0.126252	0.0714776	0.107077
b1786071000001768	b1786	yeaJ	0.42796	0.41999	0.414864	0.361936	0.253107	0.176228	0.164129	0.142224	0.174132	0.14302	0.138187	0.15318
b1787071000001769	b1787	yeaK	1.95307	1.87988	1.79495	1.81139	1.78837	1.41099	1.20657	1.28187	0.977619	0.644242	0.530729	0.253549
b1788071000001770	b1788	yoaI	1.60081	1.41869	1.47113	1.48091	1.42644	0.980903	0.680602	0.633101	0.384442	0.146072	0.100996	0.0397888
b1789071000001771	b1789	yeaL	0.860525	1.01322	0.883765	0.921109	0.803894	0.632055	0.411749	0.566768	0.418151	0.342728	0.329336	0.299628
b1790071000001772	b1790	yeaM	1.34838	1.23619	1.37162	1.10501	0.840285	0.525192	0.269859	0.373853	0.303573	0.273882	0.277676	0.311443
b1791071000001773	b1791	yeaN	1.04379	1.03582	0.95579	0.968294	0.92118	0.695387	0.521232	0.592199	0.440337	0.312803	0.319702	0.199312
b1792071000001774	b1792	yeaO	1.15949	1.12695	1.04099	1.0813	1.00236	0.750514	0.522515	0.595585	0.380092	0.227489	0.209208	0.146165
b1793071000001775	b1793	yoaF	0.664547	0.667822	0.613136	0.644535	0.590797	0.464088	0.309832	0.323443	0.296721	0.246763	0.246781	0.257762
b1794071000001776	b1794	yeaP	2.10974	2.06381	2.00616	1.56683	1.08605	0.631497	0.327794	0.302366	0.306637	0.169119	0.227084	0.142961
b1795071000001777	b1795	yeaQ	1.31527	1.48303	1.16544	1.45341	1.34358	1.23284	1.29556	1.41519	1.28697	1.24061	1.11231	1.14159
b1796071000001778	b1796	yoaG	0.289014	0.164515	0.167001	0.16512	0.202931	0.119945	0.0954647	0.142766	0.059703	0.077156	0.0768357	0.0676393
b1797071000001779	b1797	yeaR	0.575472	0.366034	0.346957	0.465587	0.497895	0.3417	0.294996	0.392462	0.30656	0.270215	0.267867	0.222294
b1798071000001780	b1798	leuE	0.248228	0.292236	0.186981	0.241322	0.190679	0.0685631	0.0933864	0.02244	0.0276485	-0.00714686	0.0198877	0.0271658
b1799071000001781	b1799	dmlR	1.71631	1.73109	1.6779	1.44371	1.04474	0.609015	0.302853	0.291487	0.222487	0.0985065	0.113276	0.108541
b1800071000001782	b1800	dmlA	1.20162	1.21484	1.28283	1.20618	1.28674	1.16393	0.977088	1.13719	1.25967	0.888217	0.938561	0.714973
b1801071000001783	b1801	yeaV	0.253648	0.284406	0.248829	0.290145	0.221913	0.217859	0.146005	0.149719	0.104595	0.118314	0.179816	0.117732
b1802071000001784	b1802	yeaW	0.522085	0.504871	0.461093	0.43399	0.551937	0.45418	0.393053	0.466884	0.433116	0.354097	0.396842	0.291092
b1803071000001785	b1803	yeaX	0.528497	0.636149	0.586394	0.533431	0.506007	0.367671	0.23586	0.311469	0.230505	0.182875	0.174637	0.121284
b1804071000001786	b1804	rnd	1.41926	1.5667	1.63828	1.39571	1.10848	0.666079	0.390246	0.400951	0.255211	0.151952	0.168101	0.117744
b1805071000001787	b1805	fadD	0.949398	1.26487	1.46346	1.22965	1.40284	1.16971	1.12015	1.13752	0.842598	0.497345	0.485589	0.246336
b1806071000001788	b1806	yeaY	1.95844	2.0416	2.04078	2.03778	2.21386	2.05475	1.4991	1.38251	0.972066	0.550194	0.5174	0.415369
b1807071000001789	b1807	tsaB	1.82736	2.0642	1.98415	2.02376	2.04966	1.65173	1.04767	1.07992	0.69062	0.281487	0.327622	0.267932
b1808071000001790	b1808	yoaA	1.18788	1.33991	1.33248	1.30069	0.965143	0.518308	0.272225	0.205775	0.237313	0.186797	0.175588	0.195599
b1809071000001791	b1809	yoaB	2.16298	2.50079	2.72222	2.64078	2.36611	2.15324	2.05432	2.06344	2.00496	1.51153	1.14516	0.726024
b1810071000001792	b1810	yoaC	1.4308	1.18102	1.32448	1.5128	1.30394	1.11135	0.873175	0.992155	1.02044	0.693707	0.693671	0.528387
b1811071000001793	b1811	yoaH	0.877401	0.99429	1.06619	0.882302	0.807617	0.561284	0.405957	0.441431	0.339386	0.277342	0.256064	0.248455
b1812071000001794	b1812	pabB	2.53158	2.42664	2.34255	2.25677	2.17407	1.59996	1.10044	0.921777	0.512371	0.261521	0.283636	0.199317
b1813071000001795	b1813	nudL	1.6658	1.57924	1.50101	1.49225	1.4684	0.971642	0.625881	0.529102	0.373051	0.23221	0.245814	0.257641
b1814071000001796	b1814	sdaA	1.41486	1.5337	1.27862	1.3739	1.45549	1.12523	0.938171	0.980807	0.715535	0.500275	0.44867	0.254435
b1815071000001797	b1815	yoaD	0.415901	0.502686	0.365039	0.401274	0.323883	0.264424	0.156121	0.217091	0.125895	0.111657	0.159034	0.0872465
b1816071000001798	b1816	yoaE	2.27813	2.08392	2.23228	2.23721	2.07153	1.592	1.1632	1.16534	0.83355	0.581718	0.472282	0.241127
b1817071000001799	b1817	manX	4.36044	4.39494	4.29347	4.39729	4.56831	4.43719	4.3137	4.52307	4.43437	4.29352	4.47761	4.16734
b1818071000001800	b1818	manY	5.10731	4.99198	4.9528	5.01262	5.19213	5.04848	4.94468	5.17437	4.87347	4.83011	5.09263	4.77208
b1819071000001801	b1819	manZ	4.56945	4.40941	4.51004	4.57795	4.75413	4.59999	4.50275	4.6894	4.5294	4.4036	4.50355	4.13122
b1820071000001802	b1820	yobD	1.51556	1.52663	1.44732	1.53348	1.68345	1.50141	1.36056	1.41101	1.17891	0.887264	0.837887	0.539553
b1821071000001803	b1821	mntP	0.677286	0.677748	0.533742	0.449923	0.386045	0.225195	0.153452	0.13752	0.152743	0.135323	0.178448	0.0882041
b1822071000001804	b1822	rlmA	1.7459	1.75992	1.66897	1.73246	1.63937	1.3745	1.02884	1.11755	0.917815	0.58541	0.507785	0.281388
b1823071000001805	b1823	cspC	3.88322	3.78552	3.76143	4.04361	4.01139	3.73063	3.61927	3.8385	3.76416	3.36895	3.07595	2.44359
b1824071000001806	b1824	yobF	4.04499	3.87285	4.13603	4.35678	4.26278	4.0266	3.91561	4.16012	3.95292	3.71774	3.43056	2.79546
b1825071000001807	b1825	yebO	0.555885	0.639055	0.431832	0.411909	0.270752	0.18008	0.132398	0.154976	0.121109	0.137214	0.123363	0.153497
b1826071000001808	b1826	mgrB	1.29831	1.20363	1.07294	0.832663	0.654069	0.525886	0.338195	0.368875	0.289209	0.291033	0.257619	0.288111
b1827071000001810	b1827	kdgR	2.09313	2.33779	2.34445	2.00179	1.65169	1.18705	0.842109	0.764821	0.449343	0.218419	0.109656	0.0389759
b1828071000001811	b1828	yebQ	0.572652	0.556821	0.529091	0.511258	0.523946	0.317216	0.248577	0.269414	0.121123	0.092092	0.151073	0.150896
b1829071000001812	b1829	htpX	3.77178	3.94998	3.87461	3.80956	3.68912	3.52958	3.24415	3.02589	2.47774	1.52028	1.13134	0.593611
b1830071000001813	b1830	prc	3.41447	3.14211	3.40463	3.39038	3.62428	3.37737	2.79811	2.47882	1.8018	0.866957	0.524944	0.305941
b1831071000001814	b1831	proQ	4.23709	4.01738	4.16673	4.19379	4.19391	3.74721	3.20384	3.1295	2.39165	1.45214	0.890121	0.399259
b1832071000001815	b1832	msrC	3.26354	3.35132	3.13081	3.21586	3.09545	2.5697	2.08555	1.80378	1.28597	0.64176	0.35711	0.225055
b1833071000001816	b1833	yebS	0.829058	0.701735	0.904553	0.715404	0.574044	0.302333	0.212365	0.236586	0.178394	0.141311	0.197614	0.171803
b1834071000001817	b1834	yebT	1.72664	1.7007	1.61531	1.80844	1.85238	1.70117	1.22603	0.984647	0.526565	0.239904	0.2201	0.191201
b1835071000001818	b1835	rsmF	1.70024	1.65861	1.6041	1.55805	1.47842	1.21527	0.893863	0.875449	0.547304	0.204799	0.232555	0.202134
b1836071000001819	b1836	yebV	1.04462	0.904212	1.1069	1.05438	0.951824	0.698049	0.574279	0.620667	0.52319	0.388607	0.291034	0.317685
b1837071000001820	b1837	yebW	1.53923	1.61832	1.63218	1.23608	1.00164	0.827756	0.387638	0.546502	0.432778	0.398121	0.392427	0.319351
b1838071000001821	b1838	pphA	0.66816	0.557968	0.508436	0.594887	0.464581	0.335324	0.242426	0.255437	0.218684	0.153412	0.189788	0.162302
b1839071000001822	b1839	yebY	2.33566	2.30224	2.17612	2.42867	2.43051	2.08588	1.82048	1.83161	1.47104	1.03619	0.917331	0.741246
b1840071000001823	b1840	yebZ	3.81101	3.74025	3.70073	3.81921	3.99955	3.61905	3.27876	3.14526	2.48405	1.67279	1.12143	0.477556
b1841071000001824	b1841	yobA	1.51306	1.63649	1.71543	1.41701	1.41305	1.07791	0.785675	0.718458	0.462413	0.271991	0.161615	0.135205
b1842071000001825	b1842	holE	1.75756	2.02716	1.93695	1.53783	1.05382	0.617528	0.420252	0.401992	0.307729	0.178663	0.205134	0.164338
b1843071000001826	b1843	yobB	1.20951	1.32907	1.35256	1.00509	0.765274	0.530445	0.26909	0.311871	0.295328	0.194262	0.246423	0.297425
b1844071000001827	b1844	exoX	2.39468	2.69497	2.59688	2.20194	2.06334	1.42113	0.878873	0.918567	0.647687	0.271641	0.270798	0.218897
b1845071000001828	b1845	ptrB	1.26395	1.45003	1.44077	1.41153	1.51881	1.15418	0.900741	0.87305	0.593573	0.364418	0.216962	0.115832
b1846071000001829	b1846	yebE	1.00529	0.98527	1.00142	0.843333	0.874813	0.587234	0.457271	0.525611	0.431677	0.245731	0.247625	0.163668
b1847071000001830	b1847	yebF	1.92029	2.03743	1.76967	1.88587	1.47666	1.13374	0.894415	0.878604	0.639698	0.55015	0.484417	0.331871
b1848071000001831	b1848	yebG	2.18804	2.23108	1.95625	2.01802	1.5625	1.06802	0.734244	0.634532	0.424834	0.210868	0.228915	0.189759
b1849071000001832	b1849	purT	3.35617	3.25783	3.37707	3.32416	3.44214	3.10803	3.01625	3.20686	2.87458	2.74117	2.63471	1.7498
b1850071000001833	b1850	eda	3.81993	3.77107	3.62881	3.71313	3.86279	3.66593	3.4431	3.64496	3.41134	3.19855	3.21638	2.57399
b1851071000001834	b1851	edd	2.30951	2.28667	2.20156	2.2146	2.25319	2.0552	1.63784	1.73729	1.46153	1.03219	1.09126	0.574268
b1852071000001835	b1852	zwf	4.01311	3.86578	3.82791	3.95949	4.05445	3.67256	3.70578	3.9804	3.70045	3.51956	3.52795	2.5944
b1853071000001836	b1853	yebK	2.10601	2.12159	1.98921	2.0589	1.73598	1.33063	0.711097	0.477963	0.273737	0.141646	0.132849	0.111312
b1854071000001837	b1854	pykA	3.28912	3.2482	3.00327	3.26212	3.34334	3.16367	3.22387	3.29411	2.99679	3.02969	3.02035	2.19696
b1855071000001838	b1855	waaN	2.01492	2.15914	2.26974	2.10054	1.93184	1.40982	0.771893	0.722768	0.438627	0.322847	0.329693	0.2672
b1856071000001839	b1856	yebA	1.89656	1.65858	1.82283	1.69409	1.44722	0.85146	0.481121	0.403067	0.271777	0.21622	0.209176	0.162873
b1857071000001840	b1857	znuA	2.72432	2.68091	2.64007	2.66834	2.58497	2.20777	1.90315	2.04658	1.72732	1.32961	1.01769	0.495306
b1858071000001841	b1858	znuC	1.8098	1.79932	1.59113	1.70448	1.40064	0.840538	0.390529	0.365389	0.288638	0.164499	0.161973	0.14205
b1859071000001842	b1859	znuB	2.06008	2.05952	1.86631	2.02176	1.93697	1.25867	0.616707	0.568854	0.340593	0.193186	0.182352	0.199342
b1860071000001843	b1860	ruvB	2.29187	2.01184	2.26074	2.07348	2.02198	1.45884	1.03636	1.06465	0.766264	0.431712	0.398784	0.275232
b1861071000001844	b1861	ruvA	1.99675	1.7845	1.94573	1.76569	1.64441	1.15986	0.849452	0.90841	0.616314	0.368246	0.342663	0.278384
b1862071000001845	b1862	yebB	0.214812	0.162576	0.133302	0.15155	0.171575	0.230395	0.158659	0.171238	0.160077	0.0731717	0.103834	0.087243
b1863071000001846	b1863	ruvC	1.23151	1.11879	0.873815	1.098	1.32932	1.10455	1.04057	1.01089	0.66428	0.334262	0.274255	0.149999
b1864071000001847	b1864	yebC	3.98809	3.92899	3.85429	4.04875	4.23816	4.10576	3.88013	3.99649	3.54185	2.87714	2.32016	1.12932
b1865071000001848	b1865	nudB	3.02173	3.19137	3.16708	3.1641	3.29488	3.13005	2.90954	2.93528	2.42756	1.64215	1.14261	0.354806
b1866071000001849	b1866	aspS	3.81451	4.00412	4.02785	3.91276	3.96551	3.70921	3.42796	3.44634	2.93737	2.13572	1.64594	0.642485
b1867071000001850	b1867	yecD	3.34115	3.21859	3.32077	3.21321	2.95275	2.29811	1.44797	1.41173	0.922911	0.484168	0.465992	0.32925
b1868071000001851	b1868	yecE	1.89979	2.10137	2.00714	2.04196	1.6587	1.12854	0.561866	0.522863	0.359827	0.223688	0.218805	0.241012
b1869071000001852	b1869	yecN	2.32758	2.24022	2.27418	2.11918	1.87994	1.3966	1.03153	0.84751	0.679411	0.532877	0.559316	0.609248
b1870071000001853	b1870	cmoA	2.52139	2.68714	2.70162	2.5101	2.37698	1.76431	1.22273	0.996668	0.6569	0.321424	0.306804	0.199874
b1871071000001854	b1871	cmoB	2.57564	2.61351	2.45581	2.63479	2.52765	2.16209	1.47732	1.35729	0.831056	0.407877	0.348844	0.25139
b1872071000001855	b1872	torZ	0.811314	0.971007	1.00935	0.826175	0.897824	0.696947	0.492247	0.490668	0.464426	0.274785	0.308971	0.222565
b1873071000001856	b1873	torY	0.309089	0.313844	0.285644	0.311786	0.337585	0.204123	0.181639	0.149722	0.168258	0.215618	0.213793	0.179554
b1874071000001857	b1874	cutC	0.660165	0.799523	0.535168	0.706578	0.621383	0.485489	0.365584	0.441857	0.311315	0.378523	0.339706	0.159898
b1875071000001858	b1875	yecM	1.96587	1.95743	1.79497	1.78173	1.71465	1.31511	1.0168	1.02833	0.838895	0.527076	0.395068	0.202028
b1876071000001859	b1876	argS	2.90816	2.7218	2.92661	2.85644	2.80869	2.24268	1.82325	1.78121	1.22648	0.715835	0.516514	0.359869
b1877071000001860	b1877	yecT	0.327726	0.400343	0.435056	0.560551	0.761648	0.792078	0.470528	0.363763	0.287702	0.143368	0.072543	0.0388083
b1878071000001861	b1878	flhE	1.91799	1.849	1.6416	1.95421	2.00651	1.96983	1.42219	1.05017	0.665208	0.424346	0.269933	0.212349
b1879071000001862	b1879	flhA	2.92008	2.85311	2.75609	3.08263	3.167	2.7743	1.98661	1.72392	1.30392	0.732655	0.464292	0.188639
b1880071000001863	b1880	flhB	2.7758	2.77711	2.50343	2.74098	2.2142	1.54124	1.10693	1.12842	1.11273	0.489962	0.392805	0.242584
b1881071000001864	b1881	cheZ	4.35907	4.64344	4.6289	4.62199	4.91237	4.81836	4.80996	5.04713	4.85027	4.62698	4.42573	3.14794
b1882071000001865	b1882	cheY	4.53454	4.61392	4.67793	4.67866	5.02691	4.83699	4.76188	5.05228	4.83424	4.5174	4.31423	3.32161
b1883071000001866	b1883	cheB	3.78557	3.78508	3.77919	3.89295	4.26182	4.16182	3.9537	3.99557	3.43769	2.68522	2.23377	0.566724
b1884071000001867	b1884	cheR	3.66663	3.79821	3.76325	3.80098	4.12702	3.96591	3.85774	3.56683	3.17945	2.52674	1.96955	0.474079
b1885071000001868	b1885	tap	4.87195	4.95601	4.85863	4.9372	5.2269	4.83113	4.27457	4.31157	3.90375	3.22607	2.78974	1.07927
b1886071000001869	b1886	tar	5.19299	5.04371	5.05352	5.06799	5.1022	4.59029	4.06332	4.01455	3.32756	2.13951	1.64715	0.6761
b1887071000001870	b1887	cheW	4.63118	4.54338	4.56887	4.67486	4.86836	4.70198	4.653	4.83564	4.55781	4.24329	4.07192	3.33302
b1888071000001871	b1888	cheA	4.92003	4.85107	4.76455	4.90462	5.13866	4.95345	4.83273	4.95993	4.59765	4.34889	4.24576	3.36673
b1889071000001872	b1889	motB	4.28718	4.20102	4.34151	4.27406	4.05223	3.25934	2.37277	2.28431	1.90037	1.37269	1.42521	0.928149
b1890071000001873	b1890	motA	4.53903	4.46339	4.35734	4.02165	3.20115	2.24258	1.47621	1.53413	1.1576	0.563621	0.587284	0.477464
b1891071000001874	b1891	flhC	3.89409	3.90358	3.76997	3.92353	3.76217	3.00287	2.25534	2.00758	1.35532	0.713291	0.503616	0.320054
b1892071000001875	b1892	flhD	3.82762	3.73008	3.75569	3.72455	3.46213	2.67138	2.02642	1.78677	1.06973	0.469033	0.369488	0.173478
b1895071000001878	b1895	uspC	1.98705	1.99562	1.97276	2.17978	2.4282	2.3298	2.42727	2.84003	2.84487	3.12869	3.32707	1.09677
b1896071000001879	b1896	otsA	2.48964	2.49529	2.38102	2.57683	2.82268	2.64129	2.73061	3.19122	3.14418	3.31896	3.61431	1.54574
b1897071000001880	b1897	otsB	1.71704	1.68018	1.676	1.69603	1.90739	1.88794	1.93971	2.40746	2.55089	2.87856	3.23049	1.09468
b1900071000001882	b1900	araG	1.22971	1.16346	1.21216	1.2036	1.34293	1.19333	1.08397	1.36084	1.36482	1.93385	2.36785	1.10132
b1901071000001883	b1901	araF	1.45006	1.3957	1.39854	1.34167	1.35161	1.16931	1.02842	1.26148	1.2845	1.75368	2.15144	1.30667
b1902071000001884	b1902	ftnB	0.757861	0.901846	0.724001	0.56881	0.495721	0.342867	0.179092	0.243447	0.209943	0.612258	1.13836	0.873275
b1904071000001886	b1904	yecR	2.51107	2.48278	2.3264	1.69199	1.17803	0.618115	0.394897	0.352075	0.299528	0.344976	0.690829	0.764306
b1905071000001887	b1905	ftnA	2.25374	2.0453	2.12474	2.26374	1.97209	1.68368	1.46522	1.49189	1.29505	0.882389	0.744743	0.570852
b1906071000001888	b1906	yecH	0.235682	0.196001	0.228624	0.178786	0.236369	0.167316	0.136499	0.169599	0.1723	0.156153	0.198534	0.289952
b1907071000001889	b1907	tyrP	1.76737	1.5729	1.8029	1.59635	1.38484	0.992323	0.623733	0.531312	0.319365	0.192935	0.317164	0.565298
b1908071000001890	b1908	yecA	3.17491	3.0874	3.09523	3.03732	2.9531	2.58792	2.32661	2.43423	2.13315	1.55582	1.27011	1.03319
b1912071000001891	b1912	pgsA	2.40802	2.41377	2.2042	1.88632	1.65576	1.04414	0.502167	0.510227	0.347955	0.207317	0.29197	0.532542
b1913071000001892	b1913	uvrC	1.86786	2.10548	2.14976	2.24859	2.21745	1.42365	0.771973	0.638177	0.369976	0.184848	0.191259	0.230575
b1914071000001893	b1914	uvrY	3.47079	3.6596	3.6024	3.46653	3.12892	2.3484	1.47844	1.26518	0.839361	0.407485	0.381064	0.354203
b1915071000001894	b1915	yecF	0.578336	0.501845	0.66577	0.6483	0.620442	0.492098	0.442762	0.493118	0.4265	0.322	0.312745	0.345979
b1916071000001895	b1916	sdiA	1.53103	1.59987	1.5213	1.38576	1.44689	1.31327	1.18392	1.031	0.666199	0.23215	0.204186	0.267218
b1917071000001896	b1917	yecC	2.1065	1.81515	2.02389	2.10629	2.27016	2.18396	2.03979	2.0117	1.6071	1.13227	1.1439	0.783407
b1918071000001897	b1918	yecS	3.14415	3.2775	3.26967	3.19749	3.41344	3.28181	3.22053	3.21679	2.9152	2.47735	2.29104	1.19713
b1919071000001898	b1919	dcyD	3.70841	3.5215	3.56306	3.67352	3.86568	3.63585	3.45163	3.52985	3.13956	2.86032	2.77983	1.62627
b1920071000001899	b1920	fliY	4.66177	4.67912	4.62419	4.65507	4.79477	4.49225	4.1584	4.30213	4.01212	3.67238	3.51848	2.84005
b1921071000001900	b1921	fliZ	4.86516	4.82346	4.72935	4.66378	4.80418	4.46164	4.19242	4.25695	3.88654	3.52488	3.50409	2.4065
b1922071000001901	b1922	fliA	4.0402	3.95295	3.96418	3.30189	3.13966	2.67528	2.43966	2.39626	2.05579	1.69706	1.17591	0.816897
b1923071000001902	b1923	fliC	5.64116	5.50796	5.47238	5.59961	5.78985	5.56464	5.42861	5.84451	5.60719	5.63299	5.667	5.44762
b1924071000001903	b1924	fliD	5.23988	5.27227	5.2429	5.1746	5.23528	4.81594	4.40574	4.42815	3.90459	3.01672	2.39035	0.999279
b1925071000001904	b1925	fliS	4.73926	4.89697	4.78952	4.87872	4.96145	4.37195	3.95266	3.7691	3.27745	2.39954	1.75161	0.731258
b1926071000001905	b1926	fliT	4.10588	3.9327	3.96216	4.11019	4.26552	3.55853	2.56418	2.22795	1.74847	0.975527	0.789302	0.362371
b1927071000001906	b1927	amyA	3.22143	3.19373	2.99159	3.32566	3.51613	3.33071	2.71788	2.72409	2.34828	2.05968	2.06194	1.36565
b1928071000001907	b1928	yedD	3.26699	3.25905	3.19399	3.2552	3.35192	3.10188	2.83943	3.00698	2.71494	2.24884	2.1597	1.50382
b1929071000001908	b1929	yedE	2.87238	3.08864	3.07933	2.97722	3.1208	2.8463	2.71312	2.91172	2.66711	2.29856	2.11443	1.26537
b1930071000001909	b1930	yedF	1.40317	1.39002	1.36429	1.37762	1.428	1.21506	1.02133	1.23509	1.0372	0.815782	0.804048	0.396507
b1931071000001910	b1931	yedK	0.619744	0.684864	0.798977	0.562867	0.708459	0.530885	0.316627	0.494716	0.398227	0.242012	0.381735	0.230665
b1932071000001911	b1932	yedL	0.607628	0.727243	0.706462	0.522375	0.521134	0.364229	0.259979	0.295862	0.260057	0.265959	0.220662	0.206862
b1936071000001913	b1936	intG	2.23026	2.43879	2.37602	1.54476	1.0507	0.519535	0.363271	0.343688	0.316913	0.228663	0.268769	0.265375
b1937071000001914	b1937	fliE	1.88086	2.21621	2.18892	1.22802	0.834587	0.512898	0.377457	0.434108	0.350261	0.31667	0.245579	0.273963
b1938071000001915	b1938	fliF	2.92915	3.16317	3.17036	2.76839	1.74717	0.981384	0.537199	0.66995	0.468031	0.221207	0.301884	0.231576
b1939071000001916	b1939	fliG	3.4649	3.65646	3.66692	3.79124	3.72168	2.60397	1.19841	1.1587	0.807457	0.380295	0.376343	0.274251
b1940071000001917	b1940	fliH	3.98772	3.68352	4.06342	4.12192	4.18893	3.67872	2.29647	1.77706	1.16777	0.495439	0.367326	0.232587
b1941071000001918	b1941	fliI	2.75491	2.95352	2.89	3.03019	3.12248	2.81773	2.40024	1.9166	0.889967	0.289476	0.203247	0.212636
b1942071000001919	b1942	fliJ	2.89701	3.02884	3.10761	3.26072	3.51567	3.37202	3.15362	3.18681	2.14415	0.627417	0.258358	0.171212
b1943071000001920	b1943	fliK	3.89961	3.77558	3.95446	4.16292	4.46927	4.30941	4.21314	4.50422	3.67481	1.74169	0.922082	0.302077
b1944071000001921	b1944	fliL	3.85714	4.12091	4.00449	3.5674	3.65231	3.47486	3.46511	3.77903	3.39256	1.51623	0.661012	0.240415
b1945071000001922	b1945	fliM	4.19576	4.17022	3.92563	4.06434	3.9131	3.537	3.41436	3.7183	3.51034	2.21476	0.966992	0.347807
b1946071000001923	b1946	fliN	3.89956	3.74655	3.6489	3.97671	3.98273	3.50218	3.34151	3.60233	3.43141	2.42609	1.16371	0.450402
b1947071000001924	b1947	fliO	3.63108	3.53337	3.44674	3.86899	3.95104	3.46802	3.1709	3.44617	3.43045	2.53101	1.18538	0.570565
b1948071000001925	b1948	fliP	1.86478	1.64596	1.88753	2.12248	2.39714	1.96911	1.58174	1.79107	1.71125	1.14337	0.452403	0.328477
b1949071000001926	b1949	fliQ	2.5757	2.25198	2.58401	2.75694	2.91461	2.57171	2.00996	2.22278	2.12474	1.60068	0.68384	0.297311
b1950071000001927	b1950	fliR	1.16385	1.26443	1.28782	1.5108	1.75996	1.40133	1.01687	1.10911	0.822693	0.743219	0.411947	0.233718
b1951071000001928	b1951	rcsA	0.627849	0.771298	0.908476	0.772983	0.740125	0.639513	0.586565	0.658143	0.596904	0.456305	0.408965	0.175554
b1952071000001929	b1952	dsrB	0.785839	0.636123	0.810591	0.7403	0.679433	0.516172	0.456061	0.471831	0.384012	0.362019	0.337911	0.248683
b1953071000001930	b1953	yodD	0.467011	0.553549	0.439825	0.475753	0.485192	0.378218	0.258057	0.313107	0.249182	0.19616	0.170272	0.115752
b1955071000001931	b1955	yedP	0.865196	0.973018	0.870003	0.891848	0.920035	0.705799	0.610959	0.720954	0.549834	0.409884	0.410783	0.282895
b1956071000001932	b1956	yedQ	1.14967	0.966306	1.11886	1.12856	1.0114	0.735197	0.368477	0.43833	0.327003	0.162817	0.233196	0.220897
b1957071000001933	b1957	yodC	1.32052	1.27055	1.1095	1.30156	1.23235	0.954227	0.618848	0.537658	0.424641	0.255784	0.249036	0.190363
b1958071000001934	b1958	yedI	1.2057	1.18128	1.05558	1.05508	1.09863	0.8914	0.697053	0.705019	0.580828	0.339394	0.31713	0.209086
b1959071000001935	b1959	yedA	1.22023	1.24902	1.11605	1.00826	1.04468	0.608488	0.321137	0.371078	0.23115	0.172082	0.18999	0.191457
b1960071000001936	b1960	vsr	1.10173	1.06656	0.928947	1.05504	0.98377	0.596289	0.427343	0.290854	0.262755	0.236607	0.175879	0.21158
b1961071000001937	b1961	dcm	2.43989	2.23422	2.41702	2.25452	2.0536	1.42272	0.797758	0.677158	0.542549	0.395463	0.377663	0.287908
b1962071000001938	b1962	yedJ	1.51719	1.66585	1.67287	1.55236	1.38266	0.746964	0.348162	0.370733	0.227826	0.14302	0.196988	0.130839
b1963071000001939	b1963	yedR	2.09758	2.07267	1.96089	1.87325	1.66133	1.07219	0.54313	0.53353	0.480752	0.255761	0.282123	0.321416
b1967071000001941	b1967	hchA	2.50648	2.23263	2.32089	2.31056	2.53964	2.1136	2.10695	2.40186	2.17086	2.08143	2.23317	1.55381
b1968071000001942	b1968	yedV	0.386386	0.37954	0.422125	0.501375	0.327313	0.167004	0.132188	0.130115	0.117164	0.0911355	0.0950699	0.0679114
b1969071000001943	b1969	yedW	1.40937	1.47516	1.52017	1.25818	0.704942	0.313412	0.236496	0.281019	0.259791	0.149769	0.168728	0.152277
b1970071000001944	b1970	hiuH	0.311735	0.266656	0.284419	0.267359	0.262252	0.167951	0.116827	0.121063	0.0766608	0.0875978	0.0628543	0.0512076
b1971071000001945	b1971	yedY	0.922149	0.832693	0.875557	0.760524	0.697924	0.455747	0.341166	0.405958	0.344373	0.282668	0.171759	0.169994
b1972071000001946	b1972	yedZ	1.03522	0.943964	0.816937	0.959076	0.846765	0.721334	0.469952	0.559207	0.361594	0.248175	0.187152	0.103394
b1973071000001947	b1973	zinT	0.688586	0.656172	0.56116	0.69721	0.668336	0.536634	0.434038	0.462048	0.512184	0.339084	0.290155	0.19421
b1974071000001948	b1974	yodB	0.298152	0.378147	0.240563	0.30264	0.248775	0.1238	0.0774328	0.0686324	0.0151608	0.0338429	0.0588845	0.0541328
b1976071000001949	b1976	mtfA	2.72251	2.796	2.77577	2.45992	2.0286	1.3492	0.676086	0.618314	0.347993	0.118635	0.144466	0.0692543
b1978071000001950	b1978	yeeJ	0.75647	0.852515	0.638916	0.671091	0.692883	0.481369	0.393776	0.381748	0.277994	0.226559	0.190959	0.236115
b1981071000001952	b1981	shiA	2.29446	2.4289	2.40331	2.40345	2.37305	2.14405	1.68268	1.78125	1.66908	1.1498	1.03557	0.457493
b1982071000001953	b1982	amn	3.71962	3.88154	3.74316	3.70384	3.94542	3.63469	3.4832	3.71906	3.41086	3.31226	3.4948	2.70808
b1983071000001954	b1983	yeeN	2.22493	2.34293	2.43607	2.68946	2.46873	2.16656	1.96706	2.05192	1.97839	1.28174	1.09306	0.63885
b1985071000001955	b1985	yeeO	0.690165	0.775502	1.00755	0.743447	0.624905	0.426527	0.233784	0.254833	0.244813	0.206443	0.202764	0.197315
b1987071000001956	b1987	cbl	2.10777	2.27575	2.3312	2.20658	2.02377	1.64361	1.27915	1.27498	0.888215	0.463204	0.323309	0.127442
b1988071000001957	b1988	nac	0.900305	1.02475	0.92697	0.948112	1.06328	0.888311	0.763703	0.742096	0.60468	0.343532	0.347721	0.225047
b1990071000001958	b1990	erfK	0.981235	1.05481	1.29669	1.03768	0.988449	0.796876	0.523325	0.499624	0.283712	0.123101	0.133145	0.154082
b1991071000001959	b1991	cobT	2.23822	2.29644	2.3077	2.26715	2.43961	1.98577	1.34056	1.21187	0.723295	0.269919	0.244976	0.205437
b1992071000001960	b1992	cobS	2.47377	2.41846	2.39805	2.407	2.4468	1.86664	1.2012	0.970195	0.609939	0.363434	0.296245	0.240699
b1993071000001961	b1993	cobU	1.11878	1.25891	1.2081	1.05501	0.905019	0.470128	0.246301	0.270225	0.16388	0.135181	0.141154	0.0987532
b1994071000001963	b1994	insH1	4.59736	4.68914	4.57667	4.51755	4.53454	3.89773	3.53985	3.60471	3.29971	3.54016	3.80883	1.59583
b1999071000001969	b1999	yeeP	0.447981	0.690541	0.439226	0.406419	0.39997	0.274104	0.14539	0.197194	0.177403	0.14336	0.136538	0.101531
b2000071000001970	b2000	flu	4.81918	5.01681	4.96238	4.90353	5.13594	5.00914	4.8887	5.09905	4.98339	4.96869	5.17365	4.79355
b2001071000001971	b2001	yeeR	2.80878	2.88425	2.8956	2.8271	3.16011	2.99894	3.07845	3.37724	3.20204	2.90426	3.1011	2.17974
b2002071000001972	b2002	yeeS	0.831438	1.13533	0.997453	0.847912	1.07523	0.923203	0.955203	1.10482	0.989	0.665385	0.684025	0.409382
b2003071000001973	b2003	yeeT	0.601746	0.622755	0.563411	0.56198	0.535334	0.419734	0.401937	0.527477	0.467087	0.3211	0.454605	0.298961
b2004071000001974	b2004	cbeA	0.434352	0.391924	0.430654	0.45247	0.36046	0.286027	0.234935	0.26335	0.287209	0.236816	0.282744	0.22965
b2005071000001975	b2005	cbtA	0.346465	0.385758	0.3239	0.36915	0.351006	0.284299	0.200315	0.305567	0.32752	0.268684	0.369918	0.2778
b2006071000001976	b2006	yeeW	0.352969	0.297969	0.354875	0.297358	0.277051	0.216525	0.185603	0.254192	0.260457	0.237102	0.231993	0.198199
b2007071000001979	b2007	yeeX	3.10666	2.95498	3.0579	3.1995	3.04302	2.76259	2.36473	2.43065	2.151	1.54237	1.32591	1.06653
b2008071000001980	b2008	yeeA	1.67151	1.60595	1.69489	1.64641	1.77709	1.46571	1.25774	1.27305	0.940243	0.606982	0.596398	0.316948
b2009071000001981	b2009	sbmC	2.29545	2.32951	2.38419	2.28137	2.29253	2.00402	1.66184	1.71378	1.45032	0.92841	0.726524	0.401144
b2010071000001982	b2010	dacD	0.430204	0.363194	0.438811	0.41178	0.273476	0.182756	0.161878	0.127437	0.0866322	0.0771487	0.0585231	0.104309
b2011071000001983	b2011	sbcB	1.78853	1.90823	1.95066	1.89099	1.55031	0.961814	0.502525	0.458185	0.290559	0.160815	0.162985	0.121982
b2012071000001984	b2012	yeeD	2.77582	3.03694	3.16824	2.99491	2.79061	2.31941	1.90348	1.83841	1.48622	0.849724	0.4863	0.260916
b2013071000001985	b2013	yeeE	3.65108	3.58142	3.3772	3.51871	3.37244	2.78733	2.28769	2.08305	1.4851	0.708891	0.497349	0.344393
b2014071000001986	b2014	plaP	3.74584	3.5762	3.75678	3.74014	3.6983	3.3332	3.00413	3.07252	2.58273	2.10606	1.73924	0.977387
b2015071000001987	b2015	yeeY	0.788801	0.894672	0.855657	0.810848	0.846533	0.461614	0.264454	0.325993	0.229081	0.176602	0.223104	0.224752
b2016071000001988	b2016	yeeZ	3.56364	3.42763	3.36918	3.38908	3.20602	2.63754	2.20692	2.20685	1.78452	1.24032	0.915944	0.412228
b2017071000001990	b2017	yefM	2.0866	2.03023	2.03836	1.87145	1.61193	0.981741	0.569821	0.475977	0.28744	0.189106	0.182354	0.167799
b2018071000001991	b2018	hisL	0.677836	0.760866	0.537707	0.300453	0.141766	0.175921	0.0014952	0.0601003	0.0627084	0.0357578	0.0384522	0.0388151
b2019071000001992	b2019	hisG	4.03933	4.03194	3.91836	3.91826	4.05579	3.70995	3.30914	3.26295	2.85785	2.19201	2.05863	0.976292
b2020071000001993	b2020	hisD	4.23875	4.23539	4.16867	4.22448	4.34665	4.05549	3.84631	3.90215	3.54335	3.12687	2.92344	1.67818
b2021071000001994	b2021	hisC	4.14805	4.13666	4.06096	4.10649	4.35782	4.09837	3.99954	4.13585	3.82153	3.54497	3.44691	2.19778
b2022071000001995	b2022	hisB	4.50814	4.3349	4.42118	4.41232	4.68666	4.49073	4.42427	4.56878	4.35907	4.12761	4.0767	2.78864
b2023071000001996	b2023	hisH	3.97577	3.94125	3.81625	3.90738	4.1498	3.97456	3.87873	4.01649	3.88164	3.60899	3.58674	2.25853
b2024071000001997	b2024	hisA	4.44595	4.41357	4.31794	4.50615	4.53856	4.37931	4.48328	4.59212	4.42774	4.3351	4.23871	3.00824
b2025071000001998	b2025	hisF	4.35456	4.26605	4.30863	4.32929	4.56433	4.43828	4.39506	4.48198	4.48853	4.23727	4.23274	3.08972
b2026071000001999	b2026	hisI	3.72031	3.56463	3.43873	3.66573	3.72682	3.68143	3.65277	3.72054	3.62496	3.4803	3.1635	2.18239
b2027071000002000	b2027	wzzB	3.7647	3.75728	3.50448	3.78605	3.48026	3.07251	2.64067	2.59829	2.19588	1.16202	0.652941	0.373274
b2028071000002001	b2028	ugd	0.395525	0.549638	0.558998	0.379565	0.293076	0.197683	0.249511	0.161887	0.127594	0.0950718	0.124069	0.0818963
b2029071000002002	b2029	gnd	4.64385	4.78667	4.68779	4.86969	4.89831	4.83187	4.79028	4.92274	4.82606	4.81795	4.92778	4.66292
b2032071000002005	b2032	wbbK	1.94328	1.81359	1.88124	1.96052	2.29984	2.01234	2.22628	2.52354	2.65345	2.69832	2.91824	0.955228
b2033071000002006	b2033	wbbJ	3.43266	3.2925	3.45346	3.58493	3.67155	3.499	3.78371	4.12855	4.04811	4.19428	4.34169	3.12567
b2034071000002007	b2034	wbbI	2.49298	2.52951	2.64512	2.89998	2.9593	2.63627	3.00037	3.24721	3.35063	3.35335	3.42571	2.00173
b2035071000002008	b2035	wbbH	2.14164	2.09768	2.28344	2.59503	2.59924	2.41852	2.66991	2.89248	2.95226	2.5001	2.31785	0.84399
b2036071000002009	b2036	glf	2.73308	2.6595	2.71288	2.89894	3.0394	2.6059	2.93052	3.16002	3.13689	2.72101	2.48046	1.17079
b2037071000002010	b2037	wzxB	2.13223	2.06747	2.18362	2.40507	2.5615	2.39707	2.53307	2.56239	2.18142	1.4657	1.02868	0.267463
b2038071000002011	b2038	rfbC	2.7108	2.63036	2.76976	3.02131	3.09752	2.83288	3.03449	2.92461	2.62632	1.74021	1.21542	0.302646
b2039071000002012	b2039	rfbA	3.44108	3.44393	3.40547	3.61284	3.79497	3.57622	3.36971	3.35292	2.92725	1.83286	1.25851	0.524228
b2040071000002013	b2040	rfbD	3.58618	3.62966	3.43213	3.64902	3.86576	3.501	3.23501	2.97601	2.27898	1.44347	1.22737	0.625893
b2041071000002014	b2041	rfbB	3.44631	3.44602	3.47429	3.58337	3.56725	3.21772	2.8762	2.33967	1.85905	1.20013	0.948854	0.499053
b2042071000002015	b2042	wcaN	3.59447	3.61026	3.67731	3.48617	3.30216	3.0214	2.65636	2.68553	2.24139	1.75105	1.50416	0.907076
b2043071000002016	b2043	wcaM	0.4966	0.57101	0.541036	0.512155	0.506236	0.369678	0.295289	0.389533	0.367332	0.32717	0.398167	0.281742
b2044071000002017	b2044	wcaL	0.766385	0.798018	0.857089	0.787486	0.85031	0.671298	0.671375	0.846056	0.691228	0.653992	0.746735	0.489453
b2045071000002018	b2045	wcaK	0.687846	0.700019	0.577664	0.682813	0.678744	0.585628	0.675183	0.641353	0.652703	0.540723	0.526773	0.384733
b2046071000002019	b2046	wzxC	0.331694	0.380258	0.355064	0.386336	0.418576	0.312199	0.350015	0.484765	0.459249	0.38321	0.416144	0.219712
b2047071000002020	b2047	wcaJ	0.528368	0.554816	0.516351	0.557365	0.622071	0.588025	0.57548	0.736778	0.68758	0.528859	0.62209	0.286108
b2048071000002021	b2048	cpsG	0.494996	0.407912	0.521881	0.433333	0.58439	0.484469	0.446127	0.647629	0.556455	0.466386	0.52624	0.332545
b2049071000002022	b2049	cpsB	0.612497	0.54072	0.57292	0.658987	0.664534	0.654934	0.617803	0.657277	0.681754	0.54652	0.590689	0.296755
b2050071000002023	b2050	wcaI	0.536978	0.422476	0.511997	0.463691	0.452716	0.360546	0.287295	0.402545	0.298142	0.301666	0.360666	0.205438
b2051071000002024	b2051	wcaH	0.449934	0.407545	0.440505	0.469726	0.468359	0.436152	0.380656	0.385874	0.301226	0.242966	0.264637	0.162876
b2052071000002025	b2052	wcaG	0.900903	0.730533	0.903638	0.970052	0.92446	0.85916	0.690905	0.696503	0.60798	0.590454	0.485437	0.278099
b2053071000002026	b2053	gmd	0.816313	0.874137	0.992049	0.890606	0.84499	0.758586	0.780666	0.830702	0.719917	0.595192	0.599233	0.27348
b2054071000002027	b2054	wcaF	0.106378	0.0908273	0.129225	0.210989	0.123841	0.112774	0.112824	0.128068	0.119987	0.101799	0.0750465	0.0509043
b2055071000002028	b2055	wcaE	0.235301	0.207812	0.188892	0.205531	0.238223	0.21472	0.226619	0.227796	0.220484	0.166793	0.11246	0.110439
b2056071000002029	b2056	wcaD	0.228984	0.166542	0.209356	0.214922	0.236947	0.175921	0.156723	0.166555	0.226322	0.151436	0.094027	0.0561154
b2057071000002030	b2057	wcaC	0.656092	0.771921	0.746624	0.563831	0.576349	0.427957	0.378769	0.398802	0.312032	0.226823	0.2522	0.180682
b2058071000002031	b2058	wcaB	0.522508	0.623912	0.455023	0.412631	0.424042	0.365911	0.347033	0.411039	0.285063	0.234037	0.238471	0.199
b2059071000002032	b2059	wcaA	0.620371	0.589784	0.683328	0.592178	0.602927	0.557971	0.509513	0.549567	0.532138	0.341606	0.306746	0.299298
b2060071000002033	b2060	wzc	0.406658	0.400946	0.37851	0.465295	0.466103	0.363469	0.349768	0.33338	0.247656	0.207643	0.184261	0.185494
b2061071000002034	b2061	wzb	0.340108	0.347867	0.374772	0.294068	0.383596	0.329321	0.359234	0.283156	0.250204	0.249305	0.211874	0.170383
b2062071000002035	b2062	wza	0.23372	0.27458	0.476849	0.248028	0.185769	0.17317	0.278407	0.148282	0.217387	0.118657	0.173437	0.153245
b2063071000002036	b2063	yegH	2.55147	2.49248	2.50845	2.5669	2.5658	2.12739	1.62846	1.5517	1.09285	0.629335	0.474153	0.295817
b2064071000002037	b2064	asmA	1.47619	1.35907	1.64266	1.53969	1.50086	0.961963	0.521839	0.410947	0.296971	0.192296	0.169482	0.180982
b2065071000002038	b2065	dcd	3.18616	3.27454	3.20356	3.23807	3.21999	2.75124	2.17927	2.08514	1.54428	0.846443	0.640727	0.459672
b2066071000002039	b2066	udk	2.23167	2.23109	2.04383	2.1551	2.1285	1.7138	1.30571	1.33397	0.927843	0.536999	0.40392	0.189494
b2067071000002040	b2067	yegE	1.03746	0.982186	0.824128	0.994852	0.97476	0.48044	0.185707	0.265038	0.125057	0.107792	0.0899073	0.0856633
b2068071000002041	b2068	alkA	1.01507	1.17684	0.828277	0.915167	0.715819	0.526194	0.284753	0.335361	0.259326	0.18992	0.213471	0.235253
b2069071000002042	b2069	yegD	1.07488	1.0239	1.05302	0.984185	0.958758	0.672276	0.494104	0.599706	0.475342	0.374736	0.400789	0.297437
b2070071000002043	b2070	yegI	0.532651	0.701022	0.643262	0.542736	0.445987	0.323185	0.129207	0.229781	0.178205	0.115863	0.117372	0.115927
b2071071000002044	b2071	yegJ	0.288951	0.329801	0.374083	0.375623	0.318989	0.236922	0.183851	0.21136	0.230917	0.164141	0.156118	0.137591
b2072071000002045	b2072	yegK	0.57229	0.571997	0.556453	0.614242	0.576826	0.517523	0.317053	0.392515	0.352574	0.500063	0.365092	0.32404
b2073071000002046	b2073	yegL	0.339943	0.32315	0.376619	0.269611	0.215486	0.154035	0.0936067	0.124888	0.0819576	0.116214	0.141166	0.141757
b2074071000002047	b2074	mdtA	0.805809	0.904019	0.923763	0.766002	0.733608	0.460078	0.363219	0.297633	0.266459	0.220619	0.225809	0.209365
b2075071000002048	b2075	mdtB	0.967952	1.0154	1.20036	1.15458	1.10586	1.00585	0.736558	0.655032	0.422362	0.195196	0.194435	0.227463
b2076071000002049	b2076	mdtC	0.659548	0.75665	0.747521	0.621827	0.704768	0.641146	0.518287	0.71131	0.547444	0.238952	0.267461	0.232778
b2077071000002050	b2077	mdtD	0.717557	0.54103	0.716435	0.698162	0.711612	0.598532	0.50396	0.635337	0.697027	0.366599	0.243481	0.146416
b2078071000002051	b2078	baeS	0.438463	0.496566	0.467786	0.505975	0.544858	0.551853	0.573392	0.661465	0.647184	0.510995	0.325806	0.207099
b2079071000002052	b2079	baeR	2.29384	2.41949	2.36953	2.16369	2.04964	1.77283	1.53735	1.63644	1.51809	1.23369	0.902185	0.231018
b2080071000002053	b2080	yegP	0.90383	0.879443	0.953047	0.966189	1.01203	0.90456	0.784797	0.949261	0.933569	0.853575	0.886174	0.557045
b2081071000002054	b2081	yegQ	3.24794	3.4185	3.32902	3.31891	3.32756	2.87272	2.46527	2.50267	1.92801	1.55198	1.47396	0.894345
b2082071000002055	b2082	ogrK	0.414248	0.479567	0.651496	0.444696	0.46976	0.337261	0.319728	0.408313	0.310864	0.274104	0.330239	0.192512
b2083071000002056	b2083	yegZ	0.628786	0.62429	0.566855	0.643666	0.554146	0.502425	0.387151	0.417732	0.375711	0.250923	0.251261	0.212891
b2085071000002057	b2085	yegR	0.396452	0.424051	0.325415	0.407196	0.283753	0.304968	0.2362	0.25971	0.225801	0.174016	0.155745	0.137591
b2086071000002058	b2086	yegS	0.857439	0.948345	1.00566	0.858828	0.889527	0.789596	0.57924	0.680543	0.612553	0.352588	0.368403	0.230187
b2091071000002062	b2091	gatD	3.4559	3.66269	3.45406	3.39589	3.81094	3.56657	3.48507	3.54007	2.88901	1.80106	1.29745	0.5214
b2092071000002063	b2092	gatC	5.16164	5.18564	5.15491	5.06698	5.42652	5.31279	5.25283	5.45358	5.19156	5.30548	5.42429	5.08592
b2093071000002064	b2093	gatB	4.30454	4.49067	4.39838	4.29881	4.73272	4.5599	4.43769	4.71646	4.46786	4.3197	4.50333	3.95285
b2094071000002065	b2094	gatA	5.09216	5.05401	5.12271	5.09597	5.37781	5.14129	5.02734	5.32775	5.00448	4.89576	4.93152	4.03896
b2095071000002066	b2095	gatZ	5.32899	5.39965	5.31909	5.40282	5.61094	5.38715	5.22827	5.48329	5.19391	5.17523	5.2168	4.44322
b2096071000002067	b2096	gatY	5.20734	5.13596	5.08406	5.04061	5.22151	4.77464	4.55843	4.59268	4.12122	3.64253	3.36662	1.66507
b2097071000002068	b2097	fbaB	3.72371	3.60522	3.59072	3.77419	3.80006	3.72898	3.68663	3.80554	3.69058	3.64058	3.77701	3.51273
b2098071000002069	b2098	yegT	1.02073	0.991558	0.871203	0.974362	1.07056	0.740188	0.681158	0.703909	0.532956	0.486561	0.447544	0.325068
b2099071000002070	b2099	yegU	0.96129	0.827609	0.750926	0.867391	0.956412	0.735434	0.694788	0.731659	0.538598	0.495135	0.416397	0.25665
b2100071000002071	b2100	yegV	1.35245	1.17974	1.41011	1.30665	1.31113	1.22093	1.04792	1.14627	0.914003	0.600738	0.531297	0.238036
b2101071000002072	b2101	yegW	1.54275	1.58815	1.46622	1.12287	0.812714	0.518796	0.255293	0.303164	0.223457	0.134171	0.229848	0.182685
b2102071000002073	b2102	yegX	1.49785	1.38977	1.38531	1.16621	0.875453	0.564748	0.268494	0.405117	0.301389	0.131758	0.294558	0.243085
b2103071000002074	b2103	thiD	1.02117	0.867762	0.945516	0.966072	0.891715	0.656055	0.541796	0.542082	0.497154	0.375803	0.406977	0.43007
b2104071000002075	b2104	thiM	0.83952	0.784786	0.807131	0.808361	0.698388	0.423383	0.340676	0.297313	0.170617	0.198968	0.193497	0.193451
b2105071000002076	b2105	rcnR	0.635498	0.565343	0.668166	0.521203	0.407154	0.269561	0.161904	0.212308	0.168766	0.144039	0.0926814	0.118063
b2106071000002077	b2106	rcnA	0.717822	0.771286	0.749705	0.62912	0.571497	0.439337	0.412668	0.39299	0.306393	0.238328	0.232498	0.231285
b2107071000002078	b2107	rcnB	0.570061	0.448765	0.613114	0.448041	0.466866	0.349814	0.337674	0.370031	0.301692	0.196818	0.239964	0.189512
b2108071000002079	b2108	yehA	0.155588	0.178201	0.153881	0.14539	0.188709	0.108765	0.125913	0.130474	0.11447	0.0829404	0.0588858	0.0940665
b2109071000002080	b2109	yehB	0.340757	0.236983	0.301514	0.260718	0.245391	0.177876	0.107756	0.151059	0.0983009	0.121781	0.129008	0.0928089
b2110071000002081	b2110	yehC	0.0959192	0.0725705	0.0383364	0.0362293	0.0754291	0.0728203	0.0537017	0.105552	0.0606148	0.0606628	0.0698273	0.0787596
b2111071000002082	b2111	yehD	0.238363	0.0838603	0.116762	0.159464	0.178432	0.0855115	0.0633353	0.123525	0.0994303	0.0854334	0.0842665	0.0628141
b2112071000002083	b2112	yehE	0.482533	0.566684	0.60494	0.5477	0.490853	0.367658	0.317833	0.346316	0.255369	0.163419	0.153997	0.138495
b2113071000002084	b2113	mrp	3.30134	3.40762	3.49765	3.42167	3.51903	3.26529	3.17138	3.29436	2.97488	2.65601	2.3017	1.14768
b2114071000002085	b2114	metG	3.87002	3.84871	3.92988	3.86118	3.90169	3.51607	3.2546	3.28533	2.82858	2.28495	1.83357	0.535087
b2118071000002087	b2118	yehI	0.585027	0.483041	0.532517	0.460137	0.475956	0.311386	0.182828	0.228246	0.222756	0.155498	0.183314	0.135526
b2119071000002089	b2119	yehL	0.285467	0.328908	0.357539	0.290209	0.277932	0.255973	0.204989	0.151043	0.144013	0.110212	0.185533	0.148504
b2120071000002090	b2120	yehM	0.323474	0.428872	0.327876	0.286949	0.34047	0.20376	0.230215	0.243323	0.181835	0.207575	0.192467	0.202962
b2121071000002091	b2121	yehP	0.439216	0.465584	0.463795	0.437885	0.442507	0.360558	0.244356	0.265748	0.276887	0.176047	0.225868	0.130406
b2122071000002092	b2122	yehQ	0.37851	0.403033	0.47674	0.287652	0.294869	0.233673	0.229909	0.206501	0.184045	0.139923	0.241145	0.182283
b2123071000002093	b2123	yehR	0.175894	0.141526	0.137034	0.0981094	0.157452	0.128471	0.089447	0.0678584	0.154568	0.0507299	0.0276279	0.0685431
b2124071000002094	b2124	yehS	1.20928	1.42664	1.39422	1.37787	1.27688	0.917879	0.555629	0.468828	0.300264	0.195555	0.157324	0.150584
b2125071000002095	b2125	yehT	1.87091	1.95814	1.99999	2.01276	2.0341	1.39998	0.848752	0.652146	0.429452	0.290321	0.249514	0.25899
b2126071000002096	b2126	yehU	1.31501	1.2994	1.36429	1.15228	0.810474	0.510201	0.334159	0.336483	0.2662	0.160499	0.169794	0.210759
b2127071000002097	b2127	mlrA	0.792463	0.853553	0.823618	0.679241	0.679915	0.589929	0.476938	0.495079	0.370738	0.254891	0.343393	0.260466
b2128071000002099	b2128	yehW	0.940959	0.834928	0.915192	1.0307	0.970034	0.90012	0.706457	0.695709	0.66496	0.326159	0.331028	0.377494
b2129071000002100	b2129	yehX	0.955319	1.03857	1.12132	1.02383	1.18436	0.971155	0.753255	0.711038	0.563635	0.318885	0.334356	0.223665
b2130071000002101	b2130	yehY	1.04152	1.31141	1.20654	1.20187	1.31596	1.00427	0.820769	0.811079	0.626888	0.366639	0.31876	0.24954
b2131071000002102	b2131	osmF	0.959154	1.07128	1.07415	1.08534	0.99536	0.886154	0.693848	0.679401	0.529244	0.318039	0.22036	0.196767
b2132071000002103	b2132	bglX	3.02218	3.04175	3.08528	3.0154	3.08339	2.78106	2.09253	2.0047	1.56491	0.605023	0.443555	0.254507
b2133071000002104	b2133	dld	3.87589	3.93365	4.01022	3.85316	4.06096	3.81195	3.71229	3.85787	3.49392	3.1306	3.04114	1.4476
b2134071000002105	b2134	pbpG	1.94931	2.05967	2.05395	1.85182	1.59018	1.01819	0.584362	0.565214	0.34458	0.210191	0.201661	0.197653
b2135071000002106	b2135	yohC	0.857348	1.02833	0.979376	0.973995	0.856587	0.642184	0.564461	0.613651	0.475032	0.356533	0.280966	0.321657
b2136071000002107	b2136	yohD	1.3509	1.71526	1.67736	1.12825	0.911879	0.501285	0.27338	0.358972	0.296449	0.16617	0.229547	0.19682
b2137071000002108	b2137	yohF	0.818043	0.975157	0.968358	0.845074	0.769808	0.746875	0.59985	0.508733	0.44827	0.324548	0.289523	0.221717
b2139071000002109	b2139	mdtQ	0.197341	0.203704	0.233485	0.187719	0.23152	0.152085	0.14112	0.147598	0.222799	0.201927	0.134863	0.13097
b2140071000002110	b2140	dusC	1.57974	1.63493	1.64944	1.41415	1.17889	0.784649	0.396399	0.449961	0.339573	0.270831	0.26374	0.247391
b2141071000002111	b2141	yohJ	0.377319	0.482793	0.4146	0.379956	0.385077	0.216224	0.145638	0.245349	0.177967	0.192286	0.2067	0.179168
b2142071000002112	b2142	yohK	0.872927	1.17917	1.0014	0.919994	0.872832	0.611691	0.375606	0.388435	0.267595	0.180474	0.206348	0.165701
b2143071000002113	b2143	cdd	1.06176	1.20428	1.23482	1.06079	1.00976	0.813754	0.558857	0.666939	0.47414	0.363663	0.375012	0.242412
b2144071000002114	b2144	sanA	0.6997	0.834606	0.906263	0.400346	0.25703	0.138124	0.0604527	0.127918	0.11571	0.059595	0.0871731	0.0443329
b2145071000002115	b2145	yeiS	0.361625	0.45822	0.477615	0.422214	0.245694	0.0855387	0.0960769	0.0481907	0.0357068	-0.00116453	0.0443068	-0.0155191
[truncated: 2,258 more rows]

## Sheet: mRNA concentration P2
ln[mRNA] measured after addition of rifampicin at glucose exhaustion
						Time after Rifampicin addition (min)
GeneId	bNumber	GeneName	T0-Rep1	T0-Rep2	T0-Rep3	0.5	1	1.5	2	3	4	5	7	11
b0001071000000001	b0001	thrL	1.31729	1.49887	1.33976	1.38541	1.25329	1.31779	0.914507	0.92525	0.845343	0.96181	0.918716	0.770038		T0	ln[mRNA] before rifampicin addition
b0002071000000002	b0002	thrA	2.32316	2.46682	2.18925	2.45907	2.33693	2.64846	2.17112	2.03427	2.13899	1.7577	1.46636	1.7428
b0003071000000003	b0003	thrB	3.03916	2.90743	3.16536	3.28575	3.09412	3.30349	2.84246	2.30772	2.7123	1.74836	1.32836	1.85449
b0004071000000004	b0004	thrC	2.1019	2.23582	2.4134	2.59606	2.43309	2.66004	2.25563	1.94385	2.29348	1.20351	0.950348	1.36234
b0005071000000005	b0005	yaaX	1.62547	1.11063	1.32226	1.86811	1.21697	1.6791	1.56637	1.03711	1.2394	1.00228	0.505918	0.771005
b0006071000000006	b0006	yaaA	0.568697	0.788793	0.522603	3.04436	2.88611	2.91545	1.64059	0.644069	1.82183	0.31005	0.153063	0.240169
b0007071000000007	b0007	yaaJ	1.03331	1.23815	0.90773	0.995995	1.06495	1.21216	0.510505	0.477074	0.615423	0.492103	0.261181	0.261704
b0008071000000008	b0008	talB	3.41675	3.27079	3.16293	3.47126	3.31629	3.41141	2.98029	2.86886	3.03975	2.32315	2.0171	2.57778
b0009071000000009	b0009	mog	1.50917	1.33181	1.68951	1.43833	1.50006	1.52829	0.939927	0.803748	0.930527	0.4975	0.275934	0.475773
b0010071000000010	b0010	yaaH	0.911904	0.871877	1.09699	1.11212	1.03729	1.21964	0.797488	0.839859	0.827555	0.806689	0.647736	0.751174
b0011071000000011	b0011	yaaW	0.371795	0.52431	0.294923	0.43652	0.454878	0.563473	0.196353	0.299092	0.228647	0.279418	0.141701	0.179747
b0013071000000012	b0013	yaaI	0.356718	0.314073	0.508238	0.307297	0.354481	0.646673	0.174285	0.30809	0.239852	0.326027	0.266951	0.253361
b0014071000000013	b0014	dnaK	5.4603	5.31297	5.57623	5.60227	5.63361	5.66169	5.12456	4.99855	5.22911	4.36774	4.34015	4.81207
b0015071000000014	b0015	dnaJ	3.73052	3.53123	4.07375	4.00443	4.11686	4.26668	3.91868	3.65995	4.02001	2.48435	2.13157	2.83159
b0016071000000015	b0016	insL1	1.98306	2.58127	2.1946	2.52109	2.57203	2.85773	2.47536	2.4977	2.61791	1.74643	1.40659	1.94909
b0018071000000016	b0018	mokC	0.720766	0.700507	0.958964	1.02058	0.876312	0.955382	0.674068	0.628626	0.62718	0.371763	0.220665	0.446076
b0019071000000018	b0019	nhaA	1.79533	1.42681	2.2342	1.67039	1.99918	2.31632	1.17636	1.39775	1.59867	0.892675	0.865598	1.08503
b0020071000000019	b0020	nhaR	1.35537	0.901982	0.746968	1.10801	1.15817	1.50507	0.6769	0.675432	1.01612	0.22704	0.174556	0.336232
b0021071000000020	b0021	insB1	1.8962	2.1421	1.84643	2.09216	2.13017	2.32095	1.76072	1.59865	1.79645	1.47975	1.00395	1.32382
b0022071000000021	b0022	insA	3.84144	3.45421	3.54505	3.86167	3.79465	3.96142	3.40325	3.06174	3.46774	2.44419	1.5921	2.52678
b0023071000000022	b0023	rpsT	0.764325	0.562793	0.582342	0.705798	0.67378	0.753457	0.464787	0.544727	0.5182	0.417061	0.338623	0.419032
b0024071000000023	b0024	yaaY	1.1083	0.822464	0.792777	1.03354	1.05263	1.2201	0.643977	0.597752	0.680625	0.522821	0.219872	0.365972
b0025071000000024	b0025	ribF	1.77145	1.42682	1.33353	1.63974	1.69916	1.94651	1.26116	1.18883	1.39031	0.888034	0.468043	0.774445
b0026071000000025	b0026	ileS	2.81309	2.79615	2.59631	3.03157	2.87214	2.94689	2.85612	2.55152	2.61826	1.96491	1.31151	2.14202
b0027071000000026	b0027	lspA	2.3635	2.40775	2.51244	2.75324	2.54169	2.71513	2.62107	2.58801	2.48748	2.03023	1.39252	2.18692
b0028071000000027	b0028	fkpB	1.82699	1.79391	1.9826	2.08084	1.98796	2.19948	2.02607	2.08687	2.04347	1.56938	1.02146	1.75482
b0029071000000028	b0029	ispH	0.958188	1.13358	0.882735	1.22701	1.09346	1.36286	1.24431	1.36912	1.25099	1.05806	0.631373	1.1919
b0030071000000029	b0030	rihC	1.53055	1.73511	1.56136	1.81516	1.64928	1.94414	1.5489	1.5108	1.40598	1.0865	0.854753	1.18095
b0031071000000030	b0031	dapB	1.63613	1.8795	1.43556	1.81619	1.78053	2.03004	1.40364	1.0749	1.41943	0.653582	0.398539	0.758769
b0032071000000031	b0032	carA	1.42711	1.44127	1.87989	1.71088	1.72716	1.78162	1.16397	0.778422	1.07091	0.742993	0.499868	0.520008
b0033071000000032	b0033	carB	1.27675	1.92857	1.65042	1.7922	1.59447	2.12432	1.84039	1.24062	1.7752	1.03089	0.658945	0.810952
b0034071000000033	b0034	caiF	2.01747	2.41575	1.89256	2.14141	2.19136	2.26579	1.50724	1.61602	1.74544	1.14677	0.720044	1.37261
b0035071000000034	b0035	caiE	0.348792	0.576871	0.280118	0.363151	0.415743	0.711465	0.298324	0.566663	0.480518	0.501463	0.425493	0.476044
b0036071000000035	b0036	caiD	0.361636	0.0636742	0.164057	0.16815	0.178121	0.347241	0.183811	0.341675	0.288859	0.3685	0.259278	0.334309
b0037071000000036	b0037	caiC	0.581224	0.742768	0.943791	0.913031	0.868703	1.09311	0.755706	0.793949	0.733587	0.519575	0.294941	0.507422
b0038071000000037	b0038	caiB	0.741896	1.15595	0.772793	1.03253	1.02656	1.48133	0.935342	1.02817	0.974007	0.779676	0.428041	0.725598
b0039071000000038	b0039	caiA	0.545571	0.610243	0.922919	0.770476	0.709423	0.991948	0.574224	0.658405	0.708919	0.47786	0.249631	0.398187
b0040071000000039	b0040	caiT	0.290486	0.153063	0.218492	0.200722	0.246357	0.498715	0.133402	0.224265	0.241591	0.32942	0.103928	0.109652
b0041071000000040	b0041	fixA	0.140732	0.305677	0.145503	0.200123	0.24692	0.480955	0.147604	0.38255	0.260083	0.277991	0.104652	0.208519
b0042071000000041	b0042	fixB	0.195098	0.187219	0.439138	0.266936	0.231947	0.504249	0.189129	0.348097	0.436432	0.257565	0.190085	0.162957
b0043071000000042	b0043	fixC	1.28573	1.1968	1.27267	1.57489	1.43823	1.50344	1.20133	1.14005	1.08201	1.2007	1.04271	1.01694
b0044071000000043	b0044	fixX	1.23212	1.0178	1.15014	1.40573	1.24599	1.3814	1.22075	1.17652	1.09782	1.19453	1.21403	1.02192
b0045071000000044	b0045	yaaU	0.670138	0.488692	0.620052	0.72624	0.683993	0.969346	0.602419	0.551324	0.598721	0.819955	0.670376	0.426516
b0046071000000045	b0046	kefF	1.25491	0.94966	0.89103	0.993886	1.06874	1.12195	0.591568	0.607313	0.676695	0.367866	0.19195	0.358601
b0047071000000046	b0047	kefC	1.09262	0.960291	1.5063	1.38674	1.40264	1.72472	1.00579	0.986723	1.22883	0.677797	0.433161	0.628313
b0048071000000047	b0048	folA	0.935082	0.773927	1.30539	0.89647	1.15248	1.15115	0.563129	0.666079	0.698679	0.368448	0.189789	0.276488
b0049071000000048	b0049	apaH	2.2407	1.8278	1.60443	2.05126	2.18297	2.49985	1.63835	1.67259	1.86646	1.28241	0.946828	1.40156
b0050071000000049	b0050	apaG	2.68562	2.64774	3.15841	2.86681	3.03495	3.2702	2.3387	2.4447	2.54759	1.85461	1.38543	2.0513
b0051071000000050	b0051	rsmA	3.15213	2.76872	2.61487	2.87274	3.0363	3.1762	2.44514	2.45172	2.69907	1.88388	1.3869	2.02703
b0052071000000051	b0052	pdxA	1.05612	1.57283	1.14733	1.48968	1.43496	1.85201	1.47577	1.30079	1.53211	0.86629	0.497247	0.910282
b0053071000000052	b0053	surA	2.63587	2.30709	2.11034	2.69699	2.6831	2.89877	2.3326	2.00149	2.58711	1.37256	0.951638	1.48712
b0054071000000053	b0054	lptD	2.45469	2.91604	2.33819	2.94702	2.90631	3.1692	2.40648	1.86755	2.58151	1.11754	0.705896	1.33301
b0055071000000054	b0055	djlA	0.960439	0.755819	0.698044	0.829906	0.831477	1.04838	0.503488	0.545991	0.641297	0.289405	0.184576	0.265737
b0058071000000056	b0058	rluA	1.2593	1.80596	1.26504	1.58327	1.70841	2.0283	1.4592	1.36852	1.69652	1.03771	0.746718	1.22146
b0059071000000057	b0059	rapA	1.20103	0.970926	1.69309	1.40252	1.62778	1.98291	1.14576	1.21536	1.5702	0.742483	0.669312	1.00707
b0060071000000058	b0060	polB	0.868651	1.32791	0.941278	1.08442	1.14106	1.49681	0.753407	0.737183	0.924613	0.629408	0.280649	0.358847
b0061071000000059	b0061	araD	0.972085	1.35927	1.08048	1.27218	1.0998	1.3542	1.35866	1.30795	1.19853	0.9485	0.442132	0.877635
b0062071000000060	b0062	araA	2.66167	2.79412	2.99702	3.22341	2.99637	3.21964	3.0374	2.5732	2.88818	1.86051	1.05067	1.99963
b0063071000000061	b0063	araB	1.82058	1.61925	2.08642	1.93336	1.93813	2.11957	1.45298	1.16677	1.46026	0.809038	0.460638	0.822382
b0064071000000062	b0064	araC	3.80475	4.00339	4.04119	4.25945	4.0619	4.07793	3.70745	2.9044	3.45439	2.03062	0.975981	2.12711
b0065071000000063	b0065	yabI	2.0468	1.72099	1.81448	2.28775	2.04706	2.1812	1.95034	1.44888	1.79713	1.18201	0.606688	1.03572
b0066071000000064	b0066	thiQ	1.22855	0.821459	0.857926	1.05874	1.21555	1.29848	0.810576	0.882552	0.698045	0.761684	0.482847	0.514254
b0067071000000065	b0067	thiP	0.433672	0.232609	0.336943	0.373872	0.333963	0.552598	0.245136	0.372255	0.357626	0.581393	0.240989	0.255667
b0068071000000066	b0068	thiB	0.84476	0.601913	0.604972	0.623049	0.72481	1.01572	0.578778	0.791152	0.715237	0.704309	0.488506	0.628133
b0069071000000067	b0069	sgrR	0.983055	1.08583	1.24257	1.25014	1.17041	1.45815	0.971645	0.797926	0.94487	0.578278	0.239375	0.427666
b0070071000000068	b0070	setA	1.75411	1.76506	2.09402	2.11615	1.90931	2.09594	1.58717	1.30591	1.53019	1.16384	0.635325	1.03641
b0071071000000069	b0071	leuD	3.36217	2.90138	4.17669	4.08239	3.0687	2.95627	3.56488	2.58026	2.63575	2.51232	1.64758	2.22951
b0072071000000070	b0072	leuC	3.70632	3.50335	4.5715	4.37168	3.5272	3.63184	3.96234	3.15401	3.2958	2.8018	1.99569	2.87467
b0073071000000071	b0073	leuB	3.15254	3.43127	3.6011	3.55146	3.30811	3.66867	3.21136	3.0079	3.22776	2.31342	2.02698	2.70708
b0074071000000072	b0074	leuA	2.29724	2.15002	2.66178	2.33731	2.55451	2.77311	1.85945	2.03376	2.21994	1.3382	1.19918	1.67901
b0075071000000073	b0075	leuL	1.443	1.43733	1.35696	0.939502	1.08326	0.992249	0.454856	0.56969	0.413	0.291951	0.302129	0.334533
b0076071000000074	b0076	leuO	0.162577	0.29162	0.115485	0.173356	0.195235	0.510241	0.0820787	0.179533	0.108027	0.0754789	0.0149885	0.0804287
b0077071000000075	b0077	ilvI	3.42897	3.31642	3.14207	3.47857	3.35058	3.30407	3.02423	2.32826	2.6941	1.35491	0.716674	1.58745
b0078071000000076	b0078	ilvH	1.94241	1.6997	1.86536	2.20898	1.79236	2.06977	1.73263	1.49345	1.59275	0.869569	0.474024	0.947382
b0080071000000077	b0080	cra	2.48176	2.53614	2.71746	2.88839	2.89181	2.96097	2.06619	1.71186	2.10269	0.883103	0.515576	1.16911
b0081071000000078	b0081	mraZ	2.00508	2.55374	2.05023	2.1978	2.30023	2.53899	1.55989	1.52626	1.73562	0.974303	0.507285	1.07811
b0082071000000079	b0082	rsmH	1.68648	1.74973	2.14466	2.06977	2.03231	2.18105	1.56375	1.39317	1.59474	0.819156	0.429099	0.865642
b0083071000000080	b0083	ftsL	3.21501	2.7852	2.87044	3.3616	3.16162	3.42542	3.00746	2.4957	2.88637	1.80577	0.993861	2.0107
b0084071000000081	b0084	ftsI	0.912244	1.16145	0.871501	1.2791	1.14039	1.41026	1.16947	0.94725	1.15046	0.642121	0.260538	0.605605
b0085071000000082	b0085	murE	1.65255	1.56511	2.04198	2.16039	2.01416	2.26609	2.07435	1.86486	1.97565	1.41349	0.595061	1.57186
b0086071000000083	b0086	murF	1.4894	1.23662	1.38131	1.74258	1.46213	1.66248	1.56926	1.57392	1.39458	1.29187	0.479247	1.33826
b0087071000000084	b0087	mraY	1.37223	1.13546	1.26747	1.58423	1.3378	1.6411	1.47426	1.46532	1.3635	1.32973	0.668146	1.2897
b0088071000000085	b0088	murD	1.68888	1.38945	1.71549	2.07899	1.65018	1.90267	1.87154	1.69625	1.70722	1.74991	0.694955	1.71786
b0089071000000086	b0089	ftsW	1.81979	1.5438	1.88253	2.31062	1.80888	2.09621	2.12979	1.94026	1.71767	2.07914	1.03474	1.98157
b0090071000000087	b0090	murG	2.15624	2.37815	2.46793	2.78285	2.45206	2.61489	2.64323	2.47341	2.3649	2.6	1.56979	2.48062
b0091071000000088	b0091	murC	1.58397	1.33573	1.60647	1.86438	1.6326	1.67914	1.74115	1.64912	1.41599	1.719	1.00009	1.49454
b0092071000000089	b0092	ddlB	2.9783	2.7389	2.78048	3.32272	2.97561	3.08054	2.94854	2.66635	2.63759	2.70597	2.02528	2.50216
b0093071000000090	b0093	ftsQ	2.70333	2.5734	3.07578	3.11179	3.05298	3.21905	2.80934	2.53346	2.7015	2.62856	2.07199	2.4241
b0094071000000091	b0094	ftsA	2.64179	2.2977	2.32731	2.81307	2.65561	2.85493	2.69477	2.42083	2.54295	2.42939	2.00888	2.23033
b0095071000000092	b0095	ftsZ	5.07746	5.19925	4.99033	5.40636	5.22324	5.35359	5.38948	5.28302	5.09189	5.34997	4.95382	5.16416
b0096071000000093	b0096	lpxC	3.89917	3.58328	3.77658	4.22211	3.94297	4.09448	4.04256	3.83801	3.76624	3.83309	3.22956	3.69022
b0097071000000094	b0097	secM	1.39219	1.6428	1.55023	1.72934	1.63658	1.70441	1.44568	1.25491	1.3871	1.00127	0.865397	0.957219
b0098071000000095	b0098	secA	2.16978	1.85712	1.95756	2.42386	2.22172	2.466	2.24973	1.98806	2.09424	1.58237	1.11323	1.62112
b0099071000000096	b0099	mutT	0.290709	0.594218	0.295418	0.426974	0.400214	0.610033	0.30163	0.378411	0.410843	0.215875	0.184708	0.234085
b0101071000000097	b0101	yacG	0.947964	0.889288	1.17307	1.18053	1.15765	1.37544	1.02264	0.931365	1.00598	0.520034	0.337621	0.559862
b0102071000000098	b0102	zapD	1.36634	1.65701	1.29045	1.60421	1.61342	1.79203	1.37802	1.16128	1.38351	0.720244	0.437057	0.785505
b0103071000000099	b0103	coaE	1.17152	1.45949	0.985962	1.33576	1.4581	1.54787	1.05175	0.93388	1.12725	0.476558	0.306306	0.54214
b0104071000000100	b0104	guaC	1.14909	1.21071	1.45539	1.50448	1.29131	1.35945	1.17373	1.39173	1.14218	1.31819	1.3368	1.33099
b0106071000000101	b0106	hofC	0.336311	0.233882	0.481131	0.37392	0.378559	0.810518	0.280359	0.28534	0.318787	0.36971	0.158607	0.182169
b0107071000000102	b0107	hofB	0.276225	0.441012	0.356773	0.365226	0.284168	0.590596	0.308383	0.29757	0.327752	0.307618	0.140177	0.164162
b0108071000000103	b0108	ppdD	0.338989	0.355676	0.166178	0.30211	0.303554	0.704313	0.230678	0.304995	0.195871	0.379123	0.168069	0.161158
b0109071000000104	b0109	nadC	1.49423	1.29521	1.43059	1.37689	1.32447	1.35476	0.95157	0.896761	0.981904	0.721148	0.285564	0.536702
b0110071000000105	b0110	ampD	2.75674	2.60003	2.73496	3.04085	2.86649	2.87782	2.42295	1.95927	2.28298	1.38567	0.781029	1.48197
b0111071000000106	b0111	ampE	3.11056	3.04497	2.85376	3.42599	3.13423	3.3011	3.12417	2.79824	2.83264	2.16196	1.29133	2.18919
b0112071000000107	b0112	aroP	3.36797	3.29877	3.45465	3.72711	3.58065	3.6633	3.05766	2.57226	2.96469	1.77952	1.14402	1.94765
b0113071000000108	b0113	pdhR	1.07807	1.31443	1.39204	1.28535	1.17014	1.14084	0.655647	0.553366	0.607206	0.330816	0.186498	0.318427
b0114071000000109	b0114	aceE	3.99591	3.66507	4.01726	4.38372	4.10382	4.23989	4.26783	4.05212	3.95879	3.4287	2.585	3.65082
b0115071000000110	b0115	aceF	3.47867	3.1978	3.60671	3.77766	3.50774	3.5726	3.69948	3.58361	3.37416	3.17862	2.2729	3.28323
b0116071000000111	b0116	lpd	4.71643	4.49808	4.60572	4.81675	4.73152	4.8949	4.69212	4.6684	4.61484	4.32391	3.82676	4.5012
b0117071000000112	b0117	yacH	0.42218	0.602652	0.486437	0.505904	0.568567	0.674271	0.332796	0.407777	0.415467	0.602675	0.177426	0.210933
b0118071000000113	b0118	acnB	5.24441	4.89848	4.94784	5.29615	5.21989	5.422	5.26841	5.18762	5.17301	4.5857	4.4436	4.99145
b0119071000000114	b0119	yacL	3.06373	3.08507	3.12982	3.29787	3.05765	2.96512	2.63815	2.11181	2.29066	1.57736	0.943399	1.5113
b0120071000000115	b0120	speD	2.19317	2.21846	2.30895	2.44083	2.21237	2.25879	2.26531	1.97484	1.89953	1.84269	1.56675	1.76435
b0121071000000116	b0121	speE	2.4258	2.71142	2.73505	2.89253	2.59027	2.74533	2.70168	2.47296	2.3111	2.03452	1.46142	1.95609
b0122071000000117	b0122	yacC	0.555688	0.671985	0.577653	0.584876	0.53714	0.675567	0.346784	0.453979	0.463684	0.372234	0.237708	0.289001
b0123071000000118	b0123	cueO	1.65788	1.34017	1.28015	1.48831	1.53106	1.79914	1.22047	1.4174	1.31539	1.00458	0.833271	1.09648
b0124071000000119	b0124	gcd	2.86392	2.09427	2.26459	2.52904	2.69054	3.12456	1.93081	1.73632	2.40671	1.22349	0.94341	1.34992
b0125071000000120	b0125	hpt	2.41703	2.12473	1.97854	2.30717	2.29052	2.47908	1.97328	1.8699	2.02257	1.26332	0.933936	1.51973
b0126071000000121	b0126	can	2.19152	1.75149	1.83618	1.93156	2.02829	2.32824	1.56958	1.78395	1.8732	1.01713	0.668864	1.33697
b0127071000000122	b0127	yadG	2.33078	2.62415	2.1885	2.56804	2.62439	2.83585	2.11439	2.10408	2.37221	1.61104	1.50451	1.92244
b0128071000000123	b0128	yadH	2.08083	1.76848	1.80806	2.30144	2.03613	2.31334	1.96589	1.70379	1.97017	1.32255	1.10976	1.48181
b0129071000000124	b0129	yadI	2.34305	2.46874	2.17055	2.45929	2.38392	2.43121	1.79055	1.50238	1.82152	0.973396	0.555081	1.10126
b0130071000000125	b0130	yadE	0.559838	0.648022	0.494534	0.657931	0.67812	0.904591	0.392893	0.36423	0.395098	0.251493	0.195692	0.271218
b0131071000000126	b0131	panD	0.39057	0.544973	0.360611	0.37584	0.406351	0.503194	0.284254	0.256594	0.305538	0.223859	0.203032	0.22121
b0132071000000127	b0132	yadD	0.46193	0.558111	0.472341	0.589867	0.507309	0.712361	0.323594	0.306151	0.404772	0.276816	0.129952	0.203679
b0133071000000128	b0133	panC	2.03339	2.24498	2.00019	2.40156	2.21489	2.23544	1.67106	1.49104	1.6873	1.09256	0.785987	1.19194
b0134071000000129	b0134	panB	2.34536	2.53852	2.67508	2.56112	2.5381	2.60852	1.86566	1.76367	1.87025	1.2004	0.74211	1.29896
b0135071000000130	b0135	yadC	0.211467	0.22171	0.413188	0.291961	0.314234	0.479068	0.211991	0.335088	0.26318	0.410968	0.267926	0.301117
b0136071000000131	b0136	yadK	0.0584425	0.182426	0.0390755	0.111224	0.0924264	0.621189	0.0456743	0.177736	0.0811266	0.0995412	0.0820705	0.07393
b0137071000000132	b0137	yadL	0.626585	0.321326	0.317589	0.453253	0.472201	0.826579	0.349603	0.442064	0.454993	0.314294	0.315477	0.360125
b0138071000000133	b0138	yadM	0.184537	0.411278	0.199267	0.301579	0.303314	0.498707	0.223681	0.26236	0.258619	0.155017	0.168133	0.187979
b0139071000000134	b0139	htrE	0.0841816	0.214143	0.067273	0.130542	0.117957	0.550368	0.0700305	0.185807	0.0386531	0.0859428	0.105189	0.138304
b0140071000000135	b0140	yadV	0.0837244	0.050212	0.271067	0.0238198	0.0312649	0.338323	0.0574247	0.158256	0.131768	0.0437029	0.0482535	0.0568762
b0141071000000136	b0141	yadN	0.0421647	0.00457098	0.129904	0.0457742	0.0409517	0.0941764	0.021035	0.0604854	0.0463857	0.025779	0.0215886	0.0452817
b0142071000000137	b0142	folK	0.125967	0.277329	0.167149	0.215575	0.159173	0.560967	0.132411	0.176463	0.170987	0.106541	0.0792041	0.0912575
b0143071000000138	b0143	pcnB	1.43457	1.7775	1.28801	1.48271	1.68772	1.85815	1.20946	1.30676	1.41284	1.00672	0.822135	1.01857
b0144071000000139	b0144	gluQ	0.744421	1.03426	0.67072	0.958295	0.97361	1.29995	0.723582	0.710761	0.960902	0.545892	0.371142	0.513713
b0145071000000140	b0145	dksA	4.66003	4.62767	4.70461	4.99047	4.75498	4.77174	4.73965	4.44909	4.38563	4.27116	3.51325	4.1493
b0146071000000141	b0146	sfsA	3.81612	3.97426	3.74544	4.3051	4.09132	4.16218	3.99717	3.68189	3.81889	2.99933	2.05223	3.2491
b0147071000000142	b0147	ligT	1.09005	0.776187	0.766924	0.915824	0.946049	1.03174	0.580067	0.671172	0.661427	0.523631	0.250398	0.304524
b0148071000000143	b0148	hrpB	0.859539	0.547515	0.601077	0.773774	0.832704	0.911412	0.513276	0.531124	0.660944	0.391943	0.178616	0.298201
b0149071000000144	b0149	mrcB	0.687887	0.852452	0.687916	0.847461	0.798168	1.13661	0.805782	0.694714	0.825677	0.575593	0.328251	0.515471
b0150071000000145	b0150	fhuA	0.896519	1.04816	0.863632	1.88505	1.04854	1.61764	1.39273	0.806047	1.39602	0.610255	0.432094	0.593616
b0151071000000146	b0151	fhuC	0.585898	0.395222	0.478316	0.656675	0.600525	0.977978	0.586229	0.450028	0.590386	0.394178	0.195451	0.225574
b0152071000000147	b0152	fhuD	0.217493	0.334377	0.162809	0.278824	0.28657	0.586568	0.159304	0.295622	0.329524	0.286738	0.0651512	0.143608
b0153071000000148	b0153	fhuB	0.440849	0.539394	0.354838	0.432051	0.434786	0.80391	0.406433	0.39346	0.415726	0.566628	0.28518	0.30541
b0154071000000149	b0154	hemL	2.47068	2.69202	2.38742	2.78901	2.67	2.8017	2.38854	2.14116	2.27643	1.53638	1.26359	1.70112
b0155071000000150	b0155	clcA	1.82111	1.56893	1.55932	1.83184	1.81935	1.97874	1.11948	0.956124	1.29416	0.774155	0.471999	0.673999
b0156071000000151	b0156	erpA	2.7152	2.60964	2.56889	2.73356	2.73953	2.7216	2.0815	1.87577	2.07036	1.48767	1.09612	1.57989
b0157071000000152	b0157	yadS	1.01099	0.640864	0.717756	0.717241	0.653788	0.995347	0.583801	0.629669	0.704674	0.603318	0.403924	0.485742
b0158071000000153	b0158	btuF	0.923924	0.627506	0.629685	0.7429	0.737388	1.05303	0.527176	0.526716	0.620123	0.398674	0.265091	0.311003
b0159071000000154	b0159	mtn	1.61329	1.30023	1.30726	1.51632	1.55346	1.68076	1.16025	1.2271	1.20608	0.756171	0.611925	0.956904
b0160071000000155	b0160	dgt	1.16208	1.3161	1.6746	1.5356	1.5672	2.00728	1.22598	1.24417	1.37399	0.809549	0.709447	1.02744
b0161071000000156	b0161	degP	1.30843	1.10277	1.70552	1.56661	1.57086	1.88445	1.30147	1.57248	1.6121	1.15409	1.19064	1.37893
b0162071000000157	b0162	cdaR	1.88471	1.57843	1.63126	1.79831	1.79581	1.90778	1.28263	1.19011	1.28527	0.676345	0.401703	0.664502
b0163071000000158	b0163	yaeH	1.26803	1.1353	1.10508	1.35063	1.23198	1.29389	0.891712	0.854111	0.758055	0.568999	0.335922	0.608929
b0164071000000159	b0164	yaeI	0.767694	1.00113	0.768335	0.843953	0.844381	1.08564	0.721848	0.695992	0.753241	0.667076	0.344507	0.419737
b0166071000000160	b0166	dapD	2.42021	2.22895	2.31956	2.45853	2.3841	2.48385	2.06075	1.95223	1.99997	1.38646	1.013	1.59489
b0167071000000161	b0167	glnD	1.7873	1.54065	1.66271	1.97276	1.7239	1.83195	1.78723	1.6099	1.55696	1.11237	0.467786	1.0693
b0168071000000162	b0168	map	2.02292	1.73682	1.7369	2.15348	2.05303	2.22015	1.50039	1.30335	1.60668	0.857489	0.540629	0.973513
b0169071000000163	b0169	rpsB	3.50137	3.4475	3.65501	3.70688	3.53679	3.62001	3.32658	3.17351	3.09861	3.00467	2.61093	2.91913
b0170071000000164	b0170	tsf	2.19997	1.81414	1.82432	2.32229	2.02596	2.442	1.91063	2.14422	2.10751	1.60459	1.55612	1.91651
b0171071000000165	b0171	pyrH	1.13734	1.40627	1.14093	1.286	1.32835	1.55717	1.00159	1.16658	1.20086	0.851855	0.966526	1.14087
b0172071000000166	b0172	frr	2.6642	2.92502	2.66261	3.01041	2.90242	2.95014	2.26976	2.12303	2.35329	1.47815	1.26973	1.78902
b0173071000000167	b0173	dxr	1.70873	1.29314	1.10544	1.52329	1.5867	1.82365	1.15818	1.04708	1.34016	0.588045	0.611421	0.772006
b0174071000000168	b0174	ispU	2.25906	1.79138	1.93229	2.23501	2.22216	2.42587	1.88119	1.76113	1.89542	1.04988	0.78459	1.31071
b0175071000000169	b0175	cdsA	1.76949	2.253	1.86287	2.34027	2.19836	2.50754	1.88395	1.61381	1.97785	1.09383	0.748923	1.27684
b0176071000000170	b0176	rseP	1.93618	1.46077	1.48168	2.01413	1.85215	2.19787	1.7178	1.42498	1.76442	0.977569	0.620389	1.11662
b0177071000000171	b0177	bamA	2.85043	2.39715	2.34318	2.78368	2.74771	3.09681	2.76326	2.58718	2.92865	1.83348	1.41488	2.23245
b0178071000000172	b0178	skp	3.78896	3.31296	3.40109	3.79668	3.76521	4.05694	3.59064	3.49394	3.69642	2.93578	2.54958	3.29203
b0179071000000173	b0179	lpxD	2.45651	2.07863	1.90054	2.45761	2.4837	2.74505	2.1673	2.19369	2.43896	1.66979	1.3962	1.9693
b0180071000000174	b0180	fabZ	2.02738	2.29141	2.00812	2.51893	2.25391	2.49884	2.15199	2.04862	2.13267	1.55159	1.34724	1.81449
b0181071000000175	b0181	lpxA	2.46554	2.69473	2.66613	3.096	2.78237	2.9042	2.81399	2.43668	2.57657	2.04758	1.53492	2.21551
b0182071000000176	b0182	lpxB	1.20354	0.952351	0.826936	1.28041	1.18168	1.49308	1.24443	1.26612	1.19116	0.939835	0.583584	1.03286
b0183071000000177	b0183	rnhB	0.688361	0.45754	0.558409	0.676122	0.629698	0.876101	0.75142	0.940819	0.752438	0.898344	0.681542	0.861733
b0184071000000178	b0184	dnaE	1.75307	1.30638	1.33752	1.57614	1.85091	1.93767	1.19691	1.32704	1.61964	1.19797	1.2145	1.38419
b0185071000000179	b0185	accA	2.09623	1.77553	1.81566	1.94231	2.09397	2.188	1.60979	1.71306	1.79073	1.26403	1.25896	1.49077
b0186071000000180	b0186	ldcC	3.23657	2.65254	2.68734	3.07758	3.09277	3.45137	2.53622	1.96256	2.81345	1.24632	0.811575	1.40955
b0187071000000181	b0187	yaeR	2.08164	1.51695	1.73558	1.97281	2.09858	2.38099	1.75802	1.51734	2.09973	0.930657	0.626115	1.03742
b0188071000000182	b0188	tilS	0.706748	0.984606	0.695319	0.891886	0.862189	1.19858	0.838015	0.7448	1.09482	0.453481	0.282171	0.461628
b0189071000000183	b0189	rof	1.85437	1.74092	1.82624	2.22506	1.94447	1.94207	1.78003	1.47244	1.48531	1.37498	0.77483	1.28737
b0190071000000185	b0190	yaeQ	1.97335	1.86883	2.1761	1.8894	2.02088	2.1152	1.42809	1.4065	1.56149	0.983821	0.549616	0.985493
b0191071000000186	b0191	arfB	1.26858	1.61665	1.12865	1.25702	1.40483	1.64374	0.89461	0.916669	1.12388	0.669655	0.420831	0.647022
b0192071000000187	b0192	nlpE	2.47162	1.88989	1.99518	2.19509	2.26542	2.51518	1.51693	1.44164	1.7647	0.920298	0.59552	1.0881
b0193071000000188	b0193	yaeF	0.244124	0.321576	0.206156	0.286757	0.291742	0.623824	0.147686	0.271298	0.152992	0.312881	0.116115	0.103253
b0194071000000189	b0194	proS	1.06499	1.44656	1.18581	1.24258	1.30374	1.56324	1.0043	1.23955	1.07672	0.841335	0.800795	0.994654
b0195071000000190	b0195	tsaA	0.424565	0.548186	0.409744	0.501918	0.528824	0.696584	0.454415	0.599441	0.548791	0.526589	0.352619	0.443595
b0196071000000191	b0196	rcsF	2.76096	2.49489	2.42682	2.59055	2.52858	2.76501	2.54078	2.66569	2.60533	2.07485	1.47491	2.23557
b0197071000000192	b0197	metQ	5.55469	5.30257	5.10534	5.59574	5.56505	5.62978	5.49947	5.55869	5.30939	5.01011	4.47603	5.32255
b0198071000000193	b0198	metI	4.31	3.97705	3.63213	4.34509	4.4015	4.6328	4.02101	3.74516	4.19938	2.54605	1.81991	2.98477
b0199071000000194	b0199	metN	4.6872	4.31854	4.24829	4.44556	4.65068	4.55377	3.7377	3.37847	3.76631	2.44067	1.4887	2.68946
b0200071000000195	b0200	gmhB	3.22347	2.94565	3.00143	3.41328	3.276	3.34806	2.68526	2.17875	2.67498	1.31134	0.706327	1.55218
b0207071000000196	b0207	dkgB	0.952808	0.944615	1.13377	1.20832	1.02864	1.25731	0.751577	0.718822	0.743588	0.421707	0.250846	0.540377
b0208071000000197	b0208	yafC	1.39363	1.48485	1.70892	1.63426	1.63896	1.85341	1.22716	1.17049	1.22623	0.902627	0.659682	0.970754
b0209071000000198	b0209	yafD	2.98342	2.66052	2.67689	2.83966	2.93247	2.90308	2.06023	1.76252	2.09923	1.09776	0.804224	1.21969
b0210071000000199	b0210	yafE	1.40209	1.14035	1.14353	1.48375	1.42518	1.63438	1.22777	1.28848	1.19845	1.13485	1.15862	1.19443
b0211071000000200	b0211	mltD	0.332272	0.657295	0.345835	0.507803	0.431893	0.76541	0.326822	0.505376	0.433192	0.245155	0.179752	0.317398
b0212071000000201	b0212	gloB	2.25169	1.44672	1.72664	2.10576	2.19343	2.48443	1.6628	1.98952	2.1401	1.24976	0.982452	1.62917
b0213071000000202	b0213	yafS	1.58866	1.2565	1.36733	1.53796	1.56783	1.65018	0.99227	0.842613	0.977445	0.453288	0.294915	0.502581
b0214071000000203	b0214	rnhA	1.14699	0.862663	0.786322	1.04877	1.07354	1.16073	0.651998	0.610909	0.71877	0.30095	0.215791	0.350208
b0215071000000204	b0215	dnaQ	1.41751	1.09519	1.12124	1.16931	1.22064	1.22029	0.750482	0.738605	0.755222	0.428147	0.304264	0.50172
b0217071000000205	b0217	yafT	0.373641	0.236758	0.226524	0.249653	0.227034	0.413383	0.127974	0.242236	0.10237	0.0556498	0.0798119	0.0543429
b0218071000000207	b0218	yafU	0.0655437	0.201895	0.0438765	0.0866197	0.047124	0.302025	0.048865	0.178195	0.0906824	0.0845152	0.0305345	0.0435894
b0219071000000209	b0219	yafV	1.05425	1.44496	1.16817	1.21521	1.24685	1.343	0.660677	0.697513	0.727698	0.359235	0.17929	0.398747
b0220071000000210	b0220	ivy	3.79693	3.76445	3.82553	4.14774	3.8701	3.89916	3.90924	3.69976	3.47769	3.82215	3.54056	3.60186
b0221071000000211	b0221	fadE	5.58431	5.54533	5.50228	5.73608	5.64033	5.59058	5.66709	5.20871	5.20613	5.01998	4.18846	4.63152
b0222071000000212	b0222	gmhA	1.79283	2.0063	1.80175	2.07567	1.94377	2.11324	1.71278	1.6765	1.68818	0.865847	0.502016	1.05651
b0223071000000213	b0223	yafJ	2.36606	2.0795	2.31113	2.41946	2.37684	2.33196	2.28077	1.96161	2.07098	1.24312	0.636809	1.34582
b0224071000000214	b0224	yafK	2.32911	2.05739	1.88169	2.12418	2.12856	2.32371	1.70713	1.68879	1.87449	1.0484	0.719785	1.26981
b0225071000000215	b0225	yafQ	1.92116	1.40617	1.63551	1.48551	1.66559	1.70696	0.662114	0.640331	0.944449	0.35438	0.280808	0.42202
b0226071000000216	b0226	dinJ	2.5415	2.24441	2.2522	2.28641	2.35598	2.43384	1.52263	1.13684	1.65808	0.57414	0.295296	0.742877
b0227071000000217	b0227	yafL	0.272716	0.583497	0.293881	0.426114	0.33792	0.614687	0.254916	0.342373	0.314443	0.172158	0.127188	0.145434
b0228071000000218	b0228	rayT	1.92169	2.21148	2.0316	2.44067	2.16323	2.30685	2.12853	1.75958	1.89264	1.42701	0.832084	1.35239
b0229071000000219	b0229	lfhA	0.69014	0.389254	0.297823	0.368882	0.395659	0.823713	0.313401	0.491306	0.361593	0.298182	0.245181	0.200114
b0230071000000220	b0230	lafU	0.277453	0.169611	0.267685	0.285564	0.23494	0.340347	0.152212	0.143399	0.161975	0.211979	0.0898232	0.112405
b0231071000000221	b0231	dinB	2.29845	1.82365	1.92541	2.10496	2.19608	2.25826	1.40673	1.16011	1.47627	0.889997	0.400767	0.746183
b0232071000000222	b0232	yafN	1.74358	1.19004	1.28913	1.3036	1.51496	1.61998	0.637297	0.51833	0.800235	0.429609	0.218378	0.352245
b0233071000000223	b0233	yafO	0.962011	0.650136	0.491393	0.508098	0.770919	0.881198	0.201166	0.317883	0.396703	0.28269	0.0813975	0.122308
b0234071000000224	b0234	yafP	0.379107	0.192838	0.22285	0.251612	0.327121	0.436609	0.135477	0.164345	0.312217	0.155773	0.070481	0.0822445
b0235071000000225	b0235	ykfJ	0.0926707	0.222858	0.163456	0.192593	0.153076	0.394451	0.0993439	0.212406	0.183022	0.19055	0.111645	0.0619363
b0236071000000226	b0236	prfH	0.238557	0.106003	0.215487	0.224383	0.207054	0.441503	0.164198	0.244622	0.248987	0.251504	0.116088	0.108631
b0237071000000227	b0237	pepD	2.68281	2.81401	3.04047	3.13647	2.93247	3.12231	2.69235	2.44734	2.63949	1.84097	1.4991	2.16436
b0238071000000228	b0238	gpt	0.925195	1.04727	0.940562	0.991222	0.944941	1.18967	0.767669	0.926011	0.764887	0.742996	0.649231	0.699187
b0239071000000229	b0239	frsA	1.98822	1.72589	1.60722	1.94832	1.92311	2.00766	1.48916	1.22416	1.40605	0.775377	0.449961	0.828179
b0240071000000230	b0240	crl	2.62556	2.79889	2.66184	2.96845	2.82203	2.79369	2.28848	2.01659	2.24014	1.53672	1.12028	1.70304
b0241071000000231	b0241	phoE	0.262378	0.134134	0.118089	0.13267	0.165186	0.451224	0.0871387	0.215021	0.168789	0.116871	0.0949237	0.0978626
b0242071000000232	b0242	proB	2.57565	2.14582	2.27009	2.47087	2.51496	2.67811	2.05997	1.93792	2.17247	1.30312	0.95675	1.47283
b0243071000000233	b0243	proA	2.45296	1.95835	2.12893	2.23622	2.39864	2.66694	1.9318	1.89139	2.13524	1.38928	1.05779	1.57353
b0245071000000235	b0245	ykfI	0.52633	0.386484	0.425897	0.554277	0.447082	0.672737	0.46373	0.431666	0.440627	0.462182	0.281159	0.357218
b0246071000000236	b0246	yafW	0.894256	0.774493	0.845596	0.984864	0.857446	1.04447	0.8826	0.864186	0.850232	0.854641	0.518988	0.584466
b0247071000000238	b0247	ykfG	0.465705	0.300965	0.417474	0.511686	0.340809	0.632749	0.382107	0.329713	0.363385	0.342118	0.234502	0.263537
b0248071000000239	b0248	yafX	1.36882	1.38626	1.18816	1.51034	1.44183	1.6231	1.42501	1.31161	1.34471	1.11492	0.606566	0.823345
b0249071000000240	b0249	ykfF	1.17115	0.9742	1.08649	1.22239	1.20253	1.38629	1.05139	1.03549	0.953626	0.972751	0.711692	0.735078
b0250071000000241	b0250	ykfB	4.77679	4.62828	4.86168	4.87193	4.75534	4.70282	4.79931	4.44873	4.32543	4.22294	3.52764	4.09812
b0251071000000242	b0251	yafY	3.78191	3.87026	3.60263	4.19721	3.84018	3.77924	3.81654	3.51186	3.37115	3.26971	2.51662	3.19209
b0252071000000245	b0252	yafZ	0.490892	0.474224	0.356071	0.474181	0.495952	0.807153	0.404349	0.512907	0.435691	0.815549	0.389292	0.381706
b0253071000000246	b0253	ykfA	1.36535	1.05038	1.09556	1.34117	1.33352	1.50838	0.969244	0.85077	1.04593	0.641879	0.311307	0.617679
b0254071000000247	b0254	perR	0.79639	0.57834	0.676823	0.644377	0.696384	0.825972	0.407325	0.448197	0.454905	0.575301	0.26947	0.288099
b0256071000000249	b0256	insI1	1.2914	1.02357	0.987545	1.26581	1.27379	1.3934	0.768056	0.658297	0.805625	0.456711	0.318171	0.414054
b0258071000000250	b0258	ykfC	0.580769	0.900448	0.614628	0.87894	0.827074	1.02056	0.800296	0.855408	0.841454	0.615094	0.424203	0.624761
b0259071000000251	b0259	insH1	4.9678	5.13693	5.14843	5.31307	5.15388	5.19201	4.92981	4.47301	4.61128	4.05739	3.14482	3.94937
b0260071000000252	b0260	mmuP	3.4459	3.0706	2.61152	3.10996	3.49986	3.56395	2.61257	2.55849	2.96313	1.82333	0.994747	1.88865
b0261071000000253	b0261	mmuM	3.21081	2.85334	2.87748	3.15322	3.28976	3.43118	2.85905	2.65229	2.90015	1.73664	0.963272	1.90107
b0262071000000254	b0262	afuC	0.628711	0.439589	0.362193	0.560769	0.469796	0.863429	0.449613	0.543957	0.445416	0.57959	0.206809	0.314828
b0263071000000255	b0263	afuB	0.520419	0.417653	0.334734	0.511217	0.443316	0.689052	0.444052	0.440761	0.357904	0.631073	0.179741	0.267491
b0264071000000256	b0264	insB1	2.14228	1.87347	1.90554	2.24778	2.14746	2.27958	1.84881	1.61949	1.85012	1.5117	0.973316	1.32685
b0265071000000257	b0265	insA	3.47703	3.1465	3.17242	3.5761	3.4569	3.6608	3.13419	2.79389	3.15071	2.25636	1.4384	2.34587
b0266071000000259	b0266	yagB	0.561415	0.732993	0.729505	0.760288	0.711419	0.716222	0.463363	0.380495	0.432955	0.323314	0.133225	0.261315
b0267071000000260	b0267	yagA	0.340904	0.341949	0.273636	0.395313	0.330029	0.417556	0.288801	0.241021	0.315995	0.417171	0.218697	0.208526
b0268071000000261	b0268	yagE	1.12097	1.0819	1.3298	1.3145	1.28148	1.53689	1.02227	0.99144	0.973256	0.627897	0.4128	0.615086
b0269071000000262	b0269	yagF	1.18981	0.702367	0.789351	0.89511	0.845258	1.32	0.845656	0.855951	0.892554	0.619542	0.367693	0.581261
b0270071000000263	b0270	yagG	1.35253	0.912593	0.82607	1.00405	1.01893	1.41372	0.833266	1.05937	1.06522	0.793685	0.600887	0.887358
b0271071000000264	b0271	yagH	0.881293	1.25844	0.992837	1.19573	1.14292	1.60034	1.13994	1.11945	1.10651	0.985396	0.670267	1.00175
b0272071000000265	b0272	yagI	1.22197	1.48565	1.08723	1.51132	1.43518	1.70611	1.23482	0.965041	1.30186	0.860658	0.538933	0.704873
b0273071000000266	b0273	argF	2.09852	2.78288	2.01248	2.57442	2.77925	2.88654	1.84916	1.37349	2.0425	0.927296	0.564834	0.822297
b0276071000000269	b0276	yagJ	0.546186	0.577831	0.857608	0.756745	0.749538	0.950149	0.493094	0.520657	0.553997	0.376237	0.173031	0.282046
b0277071000000270	b0277	yagK	0.498864	0.502577	0.869936	0.662818	0.63511	0.845111	0.471617	0.641001	0.55548	0.430156	0.233138	0.337621
b0278071000000271	b0278	yagL	0.0263757	0.114493	0.0512601	0.0329505	0.0351887	0.25609	0.0315637	0.104426	0.0215963	0.0535248	0.0224912	0.0387769
b0279071000000272	b0279	yagM	0.0069047	0.0251124	0.210001	0.0479432	0.0558683	0.219078	0.022914	0.198833	0.074558	0.0553242	0.0518724	0.0282542
b0280071000000273	b0280	yagN	0.753445	1.24428	0.899076	0.789988	0.870927	1.02083	0.427387	0.480247	0.58853	0.172494	0.104783	0.23505
b0281071000000274	b0281	intF	1.50501	1.00194	0.992949	1.16233	1.18851	1.46127	0.824434	1.05519	0.926327	0.762957	0.452535	0.920782
b0282071000000275	b0282	NA	0.951072	0.604787	0.675379	0.80544	0.723678	1.08584	0.618367	0.792996	0.765258	0.663392	0.395175	0.561969
b0283071000000276	b0283	paoD	1.26077	0.794894	0.793672	1.03365	1.12377	1.44863	0.949448	1.04564	1.16375	0.848203	0.444855	0.834862
b0284071000000277	b0284	paoC	0.927955	0.993365	1.50293	1.19985	1.38733	1.68974	1.20052	1.26992	1.35492	0.946112	0.562547	0.891359
b0285071000000278	b0285	paoB	0.670241	0.70244	1.32385	0.886425	1.01436	1.43342	0.731536	0.880042	0.896169	0.509615	0.327117	0.494716
b0286071000000279	b0286	paoA	1.00378	0.917032	1.53391	1.03757	1.25736	1.58178	0.746792	0.824254	1.0271	0.56941	0.334943	0.591221
b0287071000000280	b0287	yagU	3.39291	3.08026	2.87747	3.39904	3.01699	3.1083	3.06027	2.71967	2.62823	2.5558	1.80333	2.32443
b0288071000000281	b0288	ykgJ	0.331969	0.469424	0.363617	0.454191	0.443883	0.728249	0.299658	0.570914	0.426046	0.298327	0.164859	0.206018
b0289071000000282	b0289	ecpE	0.463857	0.652665	0.473906	0.618695	0.594948	0.742686	0.405158	0.478871	0.505272	0.397314	0.235934	0.261064
b0290071000000283	b0290	ecpD	0.612555	0.739503	0.50716	0.631029	0.654256	0.839431	0.526791	0.549309	0.55142	0.536397	0.32807	0.360366
b0291071000000284	b0291	ecpC	0.363441	0.486411	0.661546	0.475073	0.515972	0.786765	0.312599	0.279165	0.422362	0.51742	0.226272	0.248184
b0292071000000285	b0292	ecpB	0.346175	0.234937	0.212528	0.287822	0.272595	0.509403	0.197859	0.22437	0.215066	0.268016	0.0969167	0.119126
b0293071000000286	b0293	ecpA	0.364964	0.248705	0.210458	0.30432	0.248488	0.420546	0.212501	0.30241	0.2573	0.24057	0.168764	0.183749
b0294071000000287	b0294	ecpR	0.0884198	0.192803	0.0893177	0.130403	0.101428	0.376561	0.0607524	0.181931	0.0489291	0.0808467	0.0440914	0.100392
b0295071000000288	b0295	ykgL	0.226515	0.23371	0.241029	0.299194	0.260777	0.347568	0.205537	0.195534	0.195006	0.173293	0.116766	0.113365
b0296071000000290	b0296	ykgM	0.0561162	0.155235	0.0645031	0.0882761	0.0931144	0.0959853	0.0467051	0.170928	0.116334	0.0577678	0.0457795	0.0472884
b0297071000000292	b0297	eaeH	0.196967	0.108315	0.0729273	0.105059	0.106434	0.241802	0.0897091	0.179421	0.143225	0.111638	0.063383	0.0756575
b0298071000000293	b0298	insE1	1.57636	1.6644	1.54781	1.71492	1.64545	1.64995	1.27995	1.19813	1.19973	1.07971	0.65499	0.863731
b0299071000000294	b0299	insF1	1.06301	1.36805	1.09217	1.30485	1.29951	1.58652	1.05163	1.10871	1.08352	0.955718	0.552083	0.775219
b0300071000000295	b0300	ykgA	0.558505	0.560466	0.916285	0.512479	0.751065	0.773535	0.272572	0.355411	0.388871	0.262191	0.15657	0.208521
b0301071000000297	b0301	ykgB	0.706988	0.345784	0.394935	0.473128	0.610419	0.99861	0.347842	0.567389	0.668095	0.403273	0.622469	0.546669
b0303071000000298	b0303	ykgI	0.49205	0.082766	0.160228	0.150321	0.24988	0.64695	0.0935988	0.292998	0.409277	0.126281	0.259404	0.263831
b0304071000000299	b0304	ykgC	2.45061	1.71977	1.45526	1.93807	2.25306	2.68366	1.71021	1.92861	2.18083	1.29362	1.26622	1.87645
b0305071000000300	b0305	ykgD	0.986617	0.509951	0.440154	0.417861	0.562014	0.879672	0.249645	0.425814	0.376224	0.117367	0.0882493	0.195945
b0306071000000301	b0306	ykgE	1.40969	1.19781	1.28265	1.47382	1.2991	1.56682	1.05098	0.864873	1.09761	0.483533	0.346938	0.5493
b0307071000000302	b0307	ykgF	1.85008	2.03744	1.68462	2.17174	1.93631	2.17124	1.79113	1.40534	1.58802	0.894844	0.589248	1.00247
b0308071000000303	b0308	ykgG	1.66594	1.60028	1.34519	1.98688	1.5391	1.64025	1.67224	1.35334	1.50936	1.01355	0.558289	0.935908
b0310071000000304	b0310	ykgH	0.102479	0.0833962	0.103013	0.0727917	0.0978916	0.164298	0.0824044	0.0930706	0.150872	0.168435	0.0658039	0.0887225
b0311071000000305	b0311	betA	1.73683	1.59075	1.73245	2.07113	1.7371	1.95203	1.95311	1.51051	1.65041	1.02789	0.470311	0.957569
b0312071000000306	b0312	betB	2.87773	3.02248	2.7963	3.22115	3.00293	3.17994	2.89516	2.31061	2.72192	1.50581	0.805277	1.6239
b0313071000000307	b0313	betI	1.95985	2.14328	1.88379	2.19432	2.15919	2.19602	1.66534	1.28593	1.65219	0.725624	0.373758	0.78828
b0314071000000308	b0314	betT	1.80234	2.05179	1.6451	2.05833	1.95694	2.1285	1.3756	1.12656	1.45049	0.633064	0.357388	0.612206
b0315071000000309	b0315	yahA	0.536358	0.805206	0.510453	0.647911	0.571338	0.878758	0.529357	0.597619	0.442811	0.463793	0.424132	0.537978
b0316071000000310	b0316	yahB	1.74406	1.28006	1.38067	1.34271	1.44498	1.50562	0.796321	0.840426	0.950905	0.422564	0.356088	0.468649
b0317071000000311	b0317	yahC	1.9223	1.59162	1.67105	1.98473	2.00465	2.12101	1.32978	1.32642	1.42951	0.883468	0.504337	0.954491
b0318071000000312	b0318	yahD	1.23436	1.5452	1.39647	1.56862	1.59154	1.73318	1.16645	1.14572	1.17311	0.636508	0.384617	0.731808
b0319071000000313	b0319	yahE	0.435357	0.639893	0.813661	0.618911	0.817257	0.960726	0.437267	0.657751	0.704117	0.309468	0.192682	0.330203
b0320071000000314	b0320	yahF	0.964224	0.536342	0.592177	0.772429	1.01986	1.2924	0.797574	1.26467	1.13517	0.840744	0.838267	1.05734
b0321071000000315	b0321	yahG	0.503696	0.917336	0.523023	0.698128	0.855404	1.30496	0.690813	1.04678	0.919286	0.762759	0.66954	0.89982
b0323071000000316	b0323	yahI	0.359992	0.312226	0.564418	0.436988	0.46229	0.721797	0.372957	0.633682	0.512375	0.56247	0.361203	0.48647
b0324071000000317	b0324	yahJ	1.07713	0.914399	0.804235	1.11649	1.0931	1.27113	0.825879	0.944284	0.867857	0.807549	0.589268	0.768297
b0325071000000318	b0325	yahK	4.46314	3.92965	4.01214	4.15941	4.29878	4.49613	3.92517	4.20122	4.08883	3.63366	3.51344	4.00618
b0326071000000319	b0326	yahL	0.121437	0.0215389	0.026801	0.0423853	0.0214047	0.405587	0.0082588	0.0749575	0.0540874	0.130564	0.0515936	0.0645195
b0327071000000320	b0327	yahM	0.438272	0.394364	0.519108	0.346294	0.350267	0.581849	0.242942	0.362866	0.382759	0.354069	0.208235	0.27931
b0328071000000321	b0328	yahN	1.38906	1.59637	1.69823	1.75215	1.8026	1.91699	1.19329	1.20632	1.27123	0.879597	0.621802	0.938196
b0329071000000322	b0329	yahO	2.48387	2.27852	3.04008	2.9186	2.95221	3.31004	2.55414	2.91043	2.95206	2.66304	2.81485	3.17524
b0330071000000323	b0330	prpR	1.74135	2.49829	1.94704	1.86421	2.22758	2.50018	1.32266	1.46744	1.49845	0.910815	0.747619	1.04927
b0331071000000324	b0331	prpB	0.430233	0.604915	0.314062	0.379547	0.493011	0.747928	0.298348	0.448511	0.468413	0.512144	0.248704	0.243835
b0333071000000325	b0333	prpC	0.357379	0.541026	0.283208	0.444764	0.410684	0.591511	0.286729	0.449295	0.507322	0.45196	0.406806	0.389046
b0334071000000326	b0334	prpD	0.600184	0.749173	0.462667	0.628033	0.61658	1.11523	0.553086	0.84041	0.677384	0.752177	0.634571	0.584586
b0335071000000327	b0335	prpE	0.415335	0.488038	0.587814	0.5326	0.512024	0.672715	0.400321	0.53621	0.477016	0.571412	0.423248	0.39556
b0336071000000328	b0336	codB	0.472513	0.553711	0.39305	0.540915	0.417673	0.812741	0.399088	0.500273	0.392807	0.660982	0.291635	0.263487
b0337071000000329	b0337	codA	0.809354	0.721482	0.583789	0.752807	0.762339	1.02847	0.582747	0.651494	0.67167	0.346533	0.31168	0.432128
b0338071000000330	b0338	cynR	0.453928	0.580132	0.483167	0.526331	0.546811	0.795558	0.385309	0.421039	0.482081	0.546855	0.2788	0.308332
b0339071000000331	b0339	cynT	0.46155	0.342805	0.266271	0.381699	0.39595	0.533716	0.259401	0.356452	0.255875	0.380974	0.148988	0.15264
b0340071000000332	b0340	cynS	0.307345	0.3381	0.195352	0.358941	0.297055	0.486933	0.271776	0.356305	0.249237	0.387129	0.187452	0.221383
b0341071000000333	b0341	cynX	0.663539	0.423706	0.270269	0.454028	0.360638	0.760992	0.382216	0.531685	0.410754	0.454094	0.256814	0.273667
b0342071000000334	b0342	lacA	0.384567	0.635115	0.447833	0.516479	0.584055	0.860907	0.437821	0.522594	0.441911	0.455081	0.30489	0.434736
b0343071000000335	b0343	lacY	0.841963	0.981098	0.601918	0.862976	0.784153	1.28736	0.79624	1.06666	0.79419	0.706653	0.431001	0.70011
b0344071000000336	b0344	lacZ	0.559474	0.425408	0.810787	0.61759	0.626083	1.01922	0.536727	0.620668	0.578457	0.425343	0.235052	0.389093
b0345071000000337	b0345	lacI	2.50989	2.38108	2.19665	2.68301	2.47911	2.57482	2.30625	1.91596	2.17983	1.21379	0.698261	1.29014
b0346071000000338	b0346	mhpR	4.81122	4.76389	4.75245	5.09138	4.90521	4.85775	4.42499	3.89537	4.26479	2.80621	1.86857	3.13138
b0347071000000339	b0347	mhpA	0.719216	0.500133	0.555114	0.628186	0.60604	0.902834	0.42601	0.49437	0.551704	0.526635	0.271525	0.344486
b0348071000000340	b0348	mhpB	0.927564	0.729883	0.593806	0.860815	0.791317	1.20946	0.706478	0.677593	0.871842	0.693805	0.401353	0.553834
b0349071000000341	b0349	mhpC	1.58626	1.35416	1.48079	1.83604	1.59119	1.78933	1.63618	1.46296	1.52891	1.19704	0.950438	1.08705
b0350071000000342	b0350	mhpD	1.03772	1.2233	0.995247	1.36763	1.18577	1.34918	1.30178	1.26648	1.20596	0.94728	0.767914	0.91654
b0351071000000343	b0351	mhpF	1.05972	0.892713	0.721806	1.11317	0.978276	1.32433	1.12717	1.02834	0.972819	0.806058	0.583053	0.766324
b0352071000000344	b0352	mhpE	1.31917	1.17091	1.30109	1.56919	1.37877	1.50477	1.48019	1.36122	1.20767	1.16485	0.811454	1.02128
b0353071000000345	b0353	mhpT	0.563177	0.572428	0.921502	0.841057	0.858264	1.31039	0.884112	0.835405	0.936804	0.885458	0.477983	0.711461
b0354071000000346	b0354	yaiL	0.760885	1.19829	0.904654	1.0583	1.11707	1.29559	0.690242	0.725746	0.791642	0.659308	0.312156	0.501383
b0355071000000347	b0355	frmB	0.483772	0.712853	0.510558	0.633831	0.600871	0.864457	0.505789	0.661282	0.765808	0.575301	0.582849	0.598627
b0356071000000348	b0356	frmA	2.73301	3.22838	2.68383	3.00473	3.04191	3.42608	2.95095	3.0279	3.05912	2.54075	2.63155	2.89885
b0357071000000349	b0357	frmR	2.28502	2.76841	2.24881	2.71986	2.5685	2.97014	2.47471	2.62374	2.63837	2.14162	2.13729	2.45498
b0358071000000350	b0358	yaiO	0.678559	0.486345	0.385051	0.469637	0.545501	0.788389	0.230169	0.322763	0.362485	0.208641	0.141477	0.192641
b0360071000000352	b0360	insC1	2.61487	2.21845	2.29124	2.64382	2.5307	2.60871	2.0072	1.81413	2.11516	1.11339	0.742503	1.21943
b0361071000000353	b0361	insD1	2.89114	3.30729	2.91602	3.41895	3.32597	3.52996	2.89042	2.47302	2.9136	1.83056	1.42084	2.00323
b0363071000000354	b0363	yaiP	0.468591	0.419688	0.634565	0.470177	0.53055	0.802713	0.273004	0.3952	0.4372	0.246678	0.221137	0.232194
b0364071000000355	b0364	yaiS	0.113213	0.0851223	0.0477073	0.012528	0.0277774	0.264915	0.0249803	0.157469	-0.0548807	0.0381	0.00761263	0.0206646
b0365071000000356	b0365	tauA	0.346418	1.09138	0.325195	0.391637	0.418132	1.55699	0.349532	0.430887	1.05131	0.306681	0.161811	0.33178
b0366071000000357	b0366	tauB	0.40751	0.328518	0.677219	0.435798	0.364258	1.53138	0.352598	0.415728	0.911394	0.417579	0.159317	0.331626
b0367071000000358	b0367	tauC	0.42312	0.275995	0.246258	0.394921	0.331614	1.12594	0.332082	0.474695	0.698184	0.337102	0.126062	0.235392
b0368071000000359	b0368	tauD	0.8815	0.67899	0.621404	0.842523	0.79624	1.29435	0.628785	0.70238	0.993108	0.475469	0.259802	0.457568
b0369071000000360	b0369	hemB	1.61428	1.45707	1.5257	1.68585	1.5818	1.66426	1.22995	1.11524	1.21942	0.850704	0.556009	0.924944
b0375071000000364	b0375	yaiV	0.0453352	0.0356412	0.201393	0.0449337	0.057191	0.221327	-0.0189843	0.130176	0.101566	0.134522	0.0362298	0.0225337
b0376071000000365	b0376	ampH	1.16957	1.47579	1.8026	1.33239	1.64923	1.7671	0.818277	0.863742	1.09636	0.67041	0.404481	0.617648
b0377071000000366	b0377	sbmA	0.725483	0.615904	0.932159	0.889434	0.909528	1.24933	0.643464	0.600794	0.714293	0.346107	0.179658	0.239922
b0378071000000367	b0378	yaiW	1.50042	1.82455	1.44448	1.80633	1.78004	2.02782	1.50762	1.22638	1.54889	0.803341	0.453506	0.788017
b0379071000000368	b0379	yaiY	1.21675	1.11616	1.22744	1.30551	1.19812	1.28797	0.883942	0.735886	0.807178	0.459391	0.256578	0.46897
b0380071000000369	b0380	yaiZ	2.46315	2.57898	2.39682	2.6403	2.53278	2.5266	1.74226	1.33507	1.72356	0.729095	0.400871	0.835731
b0381071000000370	b0381	ddlA	1.34096	1.61005	1.47604	1.59628	1.56536	1.69404	1.13962	1.02504	1.1888	0.605559	0.421394	0.653823
b0382071000000371	b0382	iraP	0.637657	0.895278	0.627969	0.676916	0.676666	1.04857	0.486706	0.696557	0.665687	0.402623	0.232852	0.550568
b0383071000000372	b0383	phoA	0.559329	0.79085	0.482087	0.570236	0.594048	0.942114	0.431085	0.563237	0.589969	0.42758	0.281565	0.36735
b0384071000000373	b0384	psiF	2.87548	2.32094	2.43909	2.70543	2.82132	3.03532	2.36	2.44718	2.55249	2.2068	1.91666	2.54325
b0385071000000374	b0385	yaiC	0.316165	0.477414	0.277391	0.307489	0.310668	0.5702	0.224643	0.230226	0.34525	0.373949	0.203152	0.176562
b0386071000000375	b0386	proC	1.14056	1.55728	1.21885	1.19875	1.39015	1.69192	0.810051	1.14688	1.06346	0.731592	0.554262	0.881613
b0387071000000376	b0387	yaiI	0.758063	0.915822	0.736976	0.98576	0.935187	1.17823	0.737498	0.685999	0.779421	0.432264	0.223271	0.390949
b0388071000000377	b0388	aroL	2.56307	2.45654	2.52905	2.83087	2.63845	2.47728	2.00547	1.56665	1.75397	1.10719	0.604834	1.10012
b0389071000000378	b0389	yaiA	2.46722	2.58085	2.27402	2.69387	2.59228	2.65239	2.03694	1.84904	2.00873	1.40635	1.15829	1.53573
b0390071000000379	b0390	aroM	1.54504	1.42802	1.03899	1.46934	1.49491	1.77387	1.09915	1.0754	1.2739	0.709656	0.638971	0.764519
b0391071000000380	b0391	yaiE	2.94358	2.80545	2.90909	3.0495	2.79725	2.88589	2.65676	2.4318	2.29248	2.12695	1.53264	2.05298
b0392071000000381	b0392	ykiA	0.632101	0.379134	0.379959	0.445656	0.469442	0.631722	0.264405	0.347369	0.353922	0.180028	0.108632	0.181257
b0393071000000382	b0393	rdgC	0.425618	0.612257	0.432813	0.443966	0.513174	0.922457	0.255178	0.456735	0.43125	0.296111	0.142146	0.212473
b0394071000000383	b0394	mak	3.33782	2.87638	2.90234	3.02389	3.17154	3.28888	2.39861	2.31027	2.5764	1.74191	1.33004	1.91519
b0396071000000384	b0396	araJ	0.677052	0.544032	0.437728	0.567438	0.547523	0.805797	0.450213	0.480387	0.500042	0.48751	0.242854	0.279754
b0397071000000385	b0397	sbcC	0.867286	0.685712	0.55536	0.790167	0.848774	1.1123	0.652979	0.772868	0.615336	0.545521	0.362018	0.46511
b0398071000000386	b0398	sbcD	0.644733	0.889886	0.605725	0.664811	0.699444	0.988788	0.468845	0.626946	0.568771	0.469266	0.252475	0.345727
b0399071000000387	b0399	phoB	1.24221	1.18183	1.65746	1.48451	1.50698	1.6946	1.29371	1.33081	1.42081	0.951062	0.74501	1.07781
b0400071000000388	b0400	phoR	0.383507	0.319011	0.580926	0.496471	0.516427	0.92755	0.355232	0.410212	0.570347	0.406436	0.286567	0.307526
b0401071000000389	b0401	brnQ	1.22349	1.10376	1.1952	1.29346	1.2627	1.38576	0.855156	0.887743	0.996852	0.937348	0.718181	0.69667
b0402071000000390	b0402	proY	0.807573	0.687187	0.90796	0.924917	0.870278	1.17668	0.700962	0.723879	0.703207	0.674054	0.421035	0.442258
b0403071000000391	b0403	malZ	1.06779	0.735209	0.661349	1.04117	1.02403	1.30761	0.732069	0.795631	0.902057	0.534184	0.23346	0.452993
b0404071000000392	b0404	acpH	0.414656	0.430577	0.76255	0.44765	0.512571	0.86483	0.299018	0.3951	0.430673	0.294695	0.139442	0.236797
b0405071000000393	b0405	queA	0.605523	0.978421	0.520255	0.622927	0.682824	1.04518	0.443788	0.503786	0.558306	0.635995	0.290715	0.347765
b0406071000000394	b0406	tgt	2.14799	2.09353	1.9155	2.3205	2.04674	2.31531	2.00733	1.82177	1.95538	1.78837	1.518	1.81061
b0407071000000395	b0407	yajC	2.1642	1.70108	1.91082	2.10099	2.10479	2.29853	1.70841	1.79686	1.89221	1.23921	0.996311	1.42725
b0408071000000396	b0408	secD	1.2298	1.08718	1.40693	1.50434	1.44611	1.75372	1.33741	1.22821	1.40551	0.943649	0.614412	0.930178
b0409071000000397	b0409	secF	2.14274	1.83895	2.18618	2.33377	2.14468	2.42032	2.11539	2.01049	2.09606	1.5429	1.09312	1.63032
b0410071000000398	b0410	yajD	1.63434	1.42397	1.50848	1.57811	1.46961	1.53633	0.913637	0.873294	0.91751	0.60298	0.31973	0.569876
b0411071000000399	b0411	tsx	2.94664	2.83024	2.9873	3.09872	2.89925	2.95076	2.5698	2.53632	2.54932	1.8285	1.50344	2.14083
b0412071000000400	b0412	yajI	0.311952	0.318062	0.324227	0.277774	0.340431	0.374238	0.162432	0.196961	0.128299	0.185914	0.0970609	0.115249
b0413071000000401	b0413	nrdR	2.36188	2.1767	2.1258	2.537	2.40412	2.41129	1.76701	1.46497	1.75293	0.948716	0.542177	1.03157
b0414071000000402	b0414	ribD	2.27073	2.46009	2.25509	2.6613	2.52019	2.65197	2.10608	1.71927	2.10463	1.2007	0.805047	1.21472
b0415071000000403	b0415	ribE	2.50767	2.99233	2.89681	3.16602	3.08146	3.20113	2.74329	2.48689	2.8473	1.83163	1.58555	2.11249
b0416071000000404	b0416	nusB	2.26687	2.70777	2.57881	2.86583	2.80038	2.95938	2.55736	2.32921	2.71181	1.72956	1.46636	1.94677
b0417071000000405	b0417	thiL	1.67547	1.43857	1.48491	1.84768	1.6867	1.91397	1.86326	1.70493	1.69986	1.2854	0.918344	1.36208
b0418071000000406	b0418	pgpA	1.04983	0.96449	0.90206	1.2035	1.13644	1.20598	1.01421	0.98097	0.942324	0.686779	0.421544	0.698489
b0419071000000407	b0419	yajO	3.83841	3.4729	3.47773	3.91007	3.84294	4.05307	3.65371	3.44945	3.66039	2.54822	2.01767	3.01859
b0420071000000408	b0420	dxs	1.29048	1.08625	1.05708	1.29171	1.24563	1.49599	1.16882	1.16001	1.22048	0.751488	0.506227	0.889284
b0421071000000409	b0421	ispA	1.01793	1.58127	1.28246	1.26614	1.46702	1.7873	1.00304	1.19633	1.25646	0.742987	0.598753	0.751442
b0422071000000410	b0422	xseB	2.21443	2.71117	2.51573	2.52756	2.63861	2.71167	1.87509	2.01936	2.21101	1.43693	1.09745	1.53471
b0423071000000411	b0423	thiI	0.85538	0.524156	0.531544	0.649522	0.707604	1.01158	0.451821	0.68483	0.586588	0.457244	0.325135	0.34464
b0424071000000412	b0424	yajL	1.97151	1.72771	1.6807	2.02106	1.83706	1.98046	1.62036	1.15701	1.46708	0.668257	0.282613	0.625913
b0425071000000413	b0425	panE	2.44658	2.43946	2.17761	2.61116	2.35693	2.42456	2.13709	1.41141	1.97154	0.796054	0.321935	0.829713
b0426071000000414	b0426	yajQ	2.08414	1.89438	1.80607	2.21333	2.01762	2.20971	1.89056	1.96262	1.80368	1.71682	1.49141	1.8501
b0427071000000415	b0427	yajR	0.508054	0.297449	0.309816	0.345238	0.437472	0.666487	0.262454	0.364753	0.244152	0.258869	0.154568	0.204621
b0428071000000416	b0428	cyoE	4.35471	4.33857	4.52924	4.91281	4.40597	4.43063	4.73009	4.28407	4.15776	4.30898	3.06982	4.09802
b0429071000000417	b0429	cyoD	4.57792	4.56015	4.82107	5.1413	4.62373	4.6666	5.02458	4.57716	4.40673	4.42329	3.21104	4.30209
b0430071000000418	b0430	cyoC	3.84099	3.6816	3.53602	4.20141	3.76459	3.86506	3.97497	3.63764	3.7244	3.04658	2.37623	3.29065
b0431071000000419	b0431	cyoB	3.81652	3.83766	3.61709	4.03307	3.81804	3.97795	3.88578	3.6346	3.72552	2.88291	2.45711	3.23988
b0432071000000420	b0432	cyoA	4.40356	4.27967	4.18214	4.4548	4.40867	4.46354	4.01531	3.91314	4.09077	3.19128	2.7509	3.49557
b0433071000000421	b0433	ampG	0.15247	0.312778	0.123553	0.225181	0.215203	0.510708	0.1426	0.303187	0.217136	0.286385	0.168239	0.151485
b0434071000000422	b0434	yajG	1.27125	0.763882	1.01361	0.851895	1.04128	1.35873	0.652399	1.0099	0.952499	0.591679	0.383822	0.628371
b0435071000000423	b0435	bolA	3.96019	4.33318	3.93624	4.37931	4.22259	4.39242	4.00533	3.88609	3.86891	3.86041	3.14364	4.00686
b0436071000000424	b0436	tig	1.1271	1.50665	1.22854	1.36444	1.41751	1.64328	1.13092	1.34063	1.39983	0.867561	0.836276	1.06447
b0437071000000425	b0437	clpP	3.08454	2.82742	2.54775	2.99739	3.11511	3.28202	2.25864	1.84421	2.56819	0.993293	0.709192	1.33428
b0438071000000426	b0438	clpX	2.53738	3.14153	2.76571	3.14026	3.17796	3.41245	2.56095	2.22179	2.79471	1.28639	0.859069	1.63575
b0439071000000427	b0439	lon	2.67659	2.40737	2.25545	2.76209	2.79933	2.92688	2.53162	2.42671	2.6071	1.63166	1.47922	1.86582
b0440071000000428	b0440	hupB	4.09607	3.84107	3.99954	4.47535	3.97583	3.82436	3.97478	3.65905	3.43308	3.86708	3.43071	3.60164
b0441071000000429	b0441	ppiD	1.57771	2.00185	1.78943	1.87574	1.81273	2.14866	1.60667	1.57771	1.74227	0.981982	0.650591	1.09285
b0442071000000430	b0442	ybaV	0.788289	0.704747	0.653406	0.938184	0.809325	0.890201	0.688985	0.747908	0.675226	0.668428	0.366996	0.537445
b0443071000000431	b0443	fadM	2.29348	1.73537	1.86503	2.15709	2.20532	2.38419	1.67023	1.60894	1.84367	1.25262	1.05204	1.61508
b0444071000000432	b0444	queC	1.8347	2.00647	2.08492	2.47242	2.18162	2.32678	2.33351	1.9516	2.05471	1.23469	0.532057	1.39319
b0445071000000433	b0445	ybaE	2.92238	2.79429	2.5027	3.25804	3.14532	3.14773	2.68513	2.08349	2.39304	1.35091	0.574434	1.46835
b0446071000000434	b0446	cof	1.0759	1.17483	0.966588	1.19763	1.14938	1.35842	0.877921	0.873542	0.921077	0.790548	0.553769	0.730169
b0447071000000435	b0447	ybaO	0.614135	0.819753	0.671358	0.651645	0.700763	0.758389	0.343459	0.342787	0.401037	0.31493	0.138088	0.202097
b0448071000000436	b0448	mdlA	0.656523	0.367011	0.374044	0.483309	0.471108	0.685097	0.362954	0.428224	0.569503	0.350609	0.172235	0.230238
b0449071000000437	b0449	mdlB	0.38132	0.305648	0.23638	0.353936	0.334396	0.583978	0.284644	0.31629	0.382458	0.272623	0.146893	0.15216
b0450071000000438	b0450	glnK	0.151338	0.103883	0.162638	0.153276	0.146979	0.309092	0.0744338	0.153347	0.0836092	0.275634	0.0845604	0.0905924
b0451071000000439	b0451	amtB	1.63174	1.5354	1.76293	1.83646	1.75018	1.90322	1.50445	1.4159	1.40454	1.475	1.18235	1.11185
b0452071000000440	b0452	tesB	2.30667	2.50505	2.31343	2.47457	2.44789	2.39746	2.07395	1.52182	1.79844	1.13678	0.581041	1.13785
b0453071000000441	b0453	ybaY	2.70549	2.22899	1.99541	2.4728	2.58523	2.77453	1.98719	2.12281	2.29536	1.58526	1.21875	1.97613
b0454071000000442	b0454	ybaZ	0.616321	0.644141	0.630328	0.79735	0.644161	1.19462	0.546106	0.534457	0.552956	0.386637	0.228653	0.322749
b0456071000000443	b0456	ybaA	1.28526	1.85283	1.45172	1.44654	1.72797	1.89492	1.10918	1.21741	1.38395	0.859849	0.690675	1.02324
b0457071000000444	b0457	ylaB	0.699155	0.572012	1.044	0.766845	0.930318	1.00167	0.350978	0.388667	0.537738	0.263096	0.189252	0.19989
b0458071000000445	b0458	ylaC	1.09861	0.846371	0.732254	0.890698	0.869773	0.949519	0.542519	0.56957	0.614576	0.304331	0.241328	0.345637
b0459071000000446	b0459	maa	1.36832	1.01698	0.949674	1.04252	1.15172	1.35477	0.723693	0.905384	0.902446	0.639523	0.511316	0.699929
b0460071000000447	b0460	hha	2.33112	1.90606	1.64914	2.19357	2.17807	2.37491	1.47544	1.49462	1.61777	1.08817	0.792219	1.26081
b0461071000000448	b0461	tomB	1.46116	0.922283	0.926895	1.29894	1.21613	1.57028	0.769989	0.747665	0.87209	0.458121	0.200939	0.558458
b0462071000000449	b0462	acrB	1.56016	2.16928	1.59195	1.99717	2.07351	2.46706	2.10347	2.31627	2.23283	1.73207	1.65318	2.10422
b0463071000000450	b0463	acrA	1.88631	2.59979	2.17978	2.41947	2.53896	2.90615	2.16633	2.31449	2.49677	1.65991	1.5612	2.0477
b0464071000000451	b0464	acrR	1.00103	0.630024	0.566832	0.573741	0.569198	0.916954	0.311992	0.436314	0.369199	0.216288	0.109155	0.235096
b0465071000000452	b0465	mscK	0.693379	0.51236	0.403262	0.636814	0.578137	0.807459	0.482508	0.517587	0.600871	0.42985	0.229311	0.340329
b0466071000000453	b0466	ybaM	0.823864	0.90368	0.843819	1.13573	1.03995	1.19387	0.786298	0.628892	0.78288	0.47115	0.251592	0.418744
b0467071000000454	b0467	priC	1.26301	1.08505	1.10777	1.43399	1.30216	1.40008	1.05083	0.835874	0.982427	0.524706	0.333727	0.499195
b0468071000000455	b0468	ybaN	1.89332	1.49792	1.54892	1.9091	1.85399	2.13013	1.31639	1.20306	1.5287	0.862751	0.542657	0.880696
b0469071000000456	b0469	apt	0.547752	0.789506	0.530801	0.671766	0.569256	0.960995	0.53301	0.776797	0.706243	0.485042	0.539	0.572689
b0470071000000457	b0470	dnaX	0.499113	0.905562	0.525934	0.641496	0.563075	1.07321	0.56138	0.656141	0.594613	0.406058	0.267863	0.404077
b0471071000000458	b0471	ybaB	2.13809	2.64974	2.31388	2.54477	2.60763	2.88469	2.27431	2.44936	2.59319	1.82396	1.68662	2.21572
b0472071000000459	b0472	recR	0.972028	1.50987	1.15368	1.29117	1.40419	1.78311	1.20187	1.55096	1.57309	1.14287	1.0051	1.34846
b0473071000000460	b0473	htpG	4.48493	4.16442	4.2646	4.48561	4.52068	4.54505	3.99123	3.6818	4.02448	2.77148	2.46182	3.09575
b0474071000000461	b0474	adk	1.4464	1.81994	1.71089	1.60456	1.73114	1.89149	1.56727	1.96392	1.79212	1.48616	1.68427	1.87399
b0475071000000462	b0475	hemH	2.06332	1.42407	1.67794	3.67364	3.53355	3.76838	2.33868	1.13944	2.65227	0.624931	0.325977	0.595592
b0476071000000463	b0476	aes	1.73282	1.8633	1.69311	2.02459	1.93132	2.09525	1.67123	1.52089	1.64365	1.08377	0.665044	1.2438
b0477071000000464	b0477	gsk	0.557135	0.768279	0.484246	0.65313	0.608989	0.871554	0.427956	0.5444	0.566437	0.443854	0.340866	0.33053
b0478071000000465	b0478	ybaL	1.89471	1.53012	1.33743	1.7063	1.79198	2.06033	1.09263	0.981508	1.32435	0.780827	0.500173	0.655122
b0479071000000466	b0479	fsr	0.844334	1.04367	0.868669	1.07305	0.98008	1.19141	0.742451	0.641102	0.766515	0.510984	0.213069	0.393678
b0480071000000467	b0480	ushA	3.34915	2.98816	3.01022	3.42824	3.26658	3.45367	3.00521	2.69432	2.93187	1.94173	1.40652	2.19231
b0481071000000468	b0481	ybaK	0.933596	1.08627	0.910829	1.13821	1.0448	1.23216	0.847054	0.765117	0.870483	0.495864	0.413333	0.529686
b0482071000000469	b0482	ybaP	0.862548	1.01069	0.743341	0.961789	0.869806	1.21802	0.620854	0.619057	0.673908	0.49964	0.28792	0.332796
b0483071000000470	b0483	ybaQ	1.08505	0.970514	0.940799	1.34076	1.13378	1.21391	0.872936	0.714667	0.732162	0.613893	0.253582	0.494232
b0484071000000471	b0484	copA	1.50314	1.19896	1.08793	1.43553	1.41534	1.59938	1.26821	1.2353	1.39195	0.714167	0.526795	0.891336
b0485071000000472	b0485	glsA	2.00947	1.86401	2.33294	2.08445	2.11697	2.25025	1.35064	1.10543	1.37643	0.885097	0.326717	0.678981
b0486071000000473	b0486	ybaT	2.25194	1.95059	1.82448	2.34178	2.22309	2.51498	1.72766	1.32254	1.885	1.27393	0.642038	1.00765
b0487071000000474	b0487	cueR	2.55883	2.73627	2.47433	2.70872	2.70351	2.74878	2.23726	1.89675	2.21774	1.38218	0.876587	1.48424
b0488071000000475	b0488	ybbJ	3.62942	3.61532	3.37598	3.81935	3.6459	3.71308	3.42724	2.8166	3.15517	2.24182	1.48395	2.2967
b0489071000000476	b0489	qmcA	3.17388	3.22398	2.89584	3.38985	3.14363	3.20041	2.80477	2.14731	2.5589	1.58885	0.712324	1.62216
b0490071000000477	b0490	ybbL	1.5835	1.3464	1.37698	1.31635	1.40361	1.43514	0.774783	0.795733	0.81856	0.56996	0.228341	0.444049
b0491071000000478	b0491	ybbM	0.86179	0.676456	0.577342	0.819445	0.769335	1.02455	0.454096	0.39644	0.564993	0.432948	0.174533	0.243267
b0492071000000479	b0492	ybbN	2.38859	2.53045	2.70622	2.69599	2.66611	2.73784	2.25192	2.2959	2.31043	1.65544	1.14287	1.86846
b0493071000000480	b0493	ybbO	1.97326	2.39605	2.12913	2.3086	2.28346	2.55453	2.36842	2.41178	2.39606	1.93372	1.19379	2.0582
b0494071000000481	b0494	tesA	2.09359	1.87889	1.72482	2.16661	2.14494	2.29945	1.93641	1.90868	1.99731	1.36863	0.744726	1.49111
b0495071000000482	b0495	ybbA	0.940002	1.30239	1.02503	1.24174	1.24697	1.45985	0.861267	0.809788	0.989853	0.44668	0.24124	0.461642
b0496071000000483	b0496	ybbP	0.473907	0.746751	0.518594	0.64085	0.623166	1.09274	0.62399	0.669873	0.710861	0.472301	0.268446	0.429899
b0497071000000484	b0497	rhsD	0.0496714	0.0829475	0.238814	0.0985865	0.125263	0.273156	0.0570373	0.163201	0.207018	0.0922068	0.0737494	0.123551
b0498071000000485	b0498	ybbC	0.533493	0.2644	0.341586	0.435499	0.341656	0.645216	0.248368	0.386671	0.296004	0.164408	0.101075	0.187893
b0499071000000486	b0499	ylbH	0.164824	0.0610244	0.0573521	0.0365298	0.0883913	0.286339	0.0612292	0.166728	0.235586	0.038263	0.0180111	0.0528627
b0500071000000487	b0500	ybbD	0.153978	0.0102265	0.0110712	-0.00544599	-0.00315319	0.163622	0.0140582	0.0956062	0.0487074	-0.00876623	0.0132877	0.0410738
b0502071000000489	b0502	ylbG	1.12032	0.946593	0.852089	0.943171	0.985091	1.12166	0.598645	0.663286	0.622311	0.382571	0.17712	0.288692
b0503071000000490	b0503	selU	0.569543	0.783757	0.502968	0.599579	0.637535	0.884532	0.448023	0.47247	0.420941	0.475625	0.23767	0.307123
b0504071000000491	b0504	allS	0.384994	0.235613	0.293872	0.31808	0.297632	0.408999	0.204599	0.317071	0.27564	0.223032	0.0941258	0.14167
b0505071000000492	b0505	allA	1.17993	1.14368	0.914627	1.06621	1.00694	1.15037	0.618401	0.59326	0.594834	0.371299	0.137919	0.297947
b0506071000000493	b0506	allR	1.89679	1.90936	2.12381	2.2118	2.0786	2.2701	1.62565	1.44345	1.6509	0.98379	0.708771	1.09788
b0507071000000494	b0507	gcl	0.840222	0.34084	0.393664	0.503294	0.541175	0.70642	0.420338	0.516967	0.505984	0.25663	0.16897	0.201363
b0508071000000495	b0508	hyi	0.585335	0.210397	0.15881	0.279443	0.240306	0.789387	0.206693	0.36501	0.228452	0.145945	0.195271	0.155757
b0509071000000496	b0509	glxR	0.30315	0.385199	0.194742	0.33943	0.268144	0.769399	0.244863	0.329411	0.257863	0.257035	0.246569	0.306228
b0511071000000497	b0511	ybbW	0.658309	0.406222	0.347437	0.469823	0.557576	0.697067	0.25626	0.469664	0.355978	0.31953	0.323683	0.292222
b0512071000000498	b0512	allB	1.31844	0.625941	0.600352	0.90578	1.11434	1.69151	0.946594	1.44816	1.45837	1.00859	1.21668	1.43033
b0513071000000499	b0513	ybbY	0.527488	0.248246	0.233477	0.323862	0.38136	0.642563	0.209078	0.370883	0.333388	0.207506	0.129402	0.163021
b0514071000000500	b0514	glxK	1.04643	0.672539	0.657404	0.870747	0.904058	1.23445	0.737186	0.926906	1.02835	0.716587	0.57549	0.648252
b0515071000000501	b0515	ylbA	1.68948	1.30679	1.36875	1.57048	1.55605	1.86633	1.52661	1.64876	1.56591	1.45356	1.33334	1.58284
b0516071000000502	b0516	allC	1.0377	0.992765	1.48778	1.20526	1.30354	1.69538	1.13424	1.31863	1.26107	0.905005	0.571459	1.00719
b0517071000000503	b0517	allD	0.447732	0.842753	0.435354	0.550222	0.615932	0.930036	0.386611	0.590499	0.544969	0.394456	0.207213	0.316243
b0518071000000504	b0518	fdrA	0.202452	0.23958	0.376075	0.269879	0.266257	0.562977	0.192124	0.321295	0.288722	0.367645	0.153	0.17251
b0520071000000506	b0520	ylbF	0.604375	0.447337	0.273704	0.500506	0.469488	0.952283	0.36502	0.50874	0.479864	0.714	0.224148	0.307323
b0521071000000507	b0521	ybcF	0.561776	0.578995	0.401995	0.550376	0.487549	0.745055	0.400173	0.47437	0.471125	0.719332	0.283284	0.315167
b0522071000000508	b0522	purK	0.631786	0.569996	0.397705	0.580987	0.491993	0.637035	0.516577	0.538385	0.501215	0.614539	0.387668	0.306934
b0523071000000509	b0523	purE	0.273321	0.343258	0.231369	0.331958	0.291977	0.5546	0.225032	0.276157	0.233562	0.335918	0.20546	0.178923
b0524071000000510	b0524	lpxH	0.52317	0.648108	1.04934	0.695291	0.816294	1.24053	0.584224	0.760822	0.882091	0.652145	0.498801	0.57192
b0525071000000511	b0525	ppiB	2.44736	2.8715	2.56189	2.75952	2.79335	2.94961	2.35826	2.51616	2.52985	2.02494	1.96325	2.37204
b0526071000000512	b0526	cysS	0.985069	0.964369	1.20178	0.9837	1.00895	1.17191	0.692868	0.824784	0.818866	0.410398	0.306347	0.523203
b0527071000000513	b0527	ybcI	0.631457	0.442934	0.852349	0.608982	0.646027	1.04883	0.490996	0.634281	0.444399	0.721522	0.332299	0.316671
b0528071000000514	b0528	ybcJ	0.399281	0.348886	0.486458	0.42553	0.449262	0.600463	0.269016	0.317736	0.284518	0.503097	0.226981	0.202577
b0529071000000515	b0529	folD	1.60452	1.37593	1.44627	1.44286	1.40398	1.56353	0.943762	0.924548	0.996869	0.570114	0.350912	0.597545
b0530071000000516	b0530	sfmA	0.214928	0.0276428	0.0420102	0.019415	0.0955778	0.223499	0.0214232	0.230122	0.138006	0.00991978	0.0298249	0.0613504
b0531071000000517	b0531	sfmC	0.0615753	0.0478971	0.0191395	0.0306798	0.0526201	0.120802	0.0601454	0.0802436	0.0591887	0.0554566	0.0285456	0.0478569
b0532071000000518	b0532	sfmD	0.154194	0.186268	0.218176	0.215944	0.209846	0.290854	0.151272	0.181199	0.168545	0.106636	0.120529	0.120751
b0533071000000519	b0533	sfmH	0.123175	0.029943	0.0452805	0.0541064	0.0210266	0.255932	0.0283525	0.14212	0.046274	0.0403609	0.035384	0.0408403
b0534071000000520	b0534	sfmF	0.121509	0.275644	0.107793	0.161087	0.129596	0.430062	0.125564	0.21126	0.171452	0.0897499	0.0963077	0.119125
b0535071000000521	b0535	fimZ	0.0260475	0.0992969	0.0221748	0.0277579	0.035543	0.273712	0.0303387	0.113184	0.0257126	0.039654	0.042279	0.0631863
b0537071000000522	b0537	intD	1.36395	1.47909	1.88135	1.89884	1.96599	2.12313	1.53868	1.29438	1.54549	0.668449	0.284702	0.821971
b0539071000000524	b0539	exoD	0.34199	0.305892	0.4043	0.397574	0.384153	0.555495	0.296134	0.31895	0.332577	0.276868	0.124766	0.210759
b0542071000000526	b0542	renD	0.290585	0.423825	0.245016	0.326119	0.33438	0.64267	0.211628	0.377083	0.243697	0.296104	0.152992	0.150953
b0543071000000529	b0543	emrE	0.529348	0.368355	0.336686	0.428702	0.459076	0.556579	0.271136	0.325151	0.344324	0.191604	0.120262	0.252247
b0544071000000530	b0544	ybcK	0.17299	0.0470015	0.0394852	0.0309381	0.0462671	0.132231	0.0073844	0.125196	0.151234	0.00586447	0.0539507	0.0274266
b0545071000000531	b0545	ybcL	1.28819	0.699422	0.82215	0.965065	1.08278	1.48357	0.769986	0.798369	1.05699	0.445178	0.353837	0.713791
b0546071000000532	b0546	ybcM	0.920631	1.29939	0.989359	1.21675	1.18849	1.45681	0.852317	0.911143	1.01044	0.754596	0.488784	0.788734
b0547071000000534	b0547	ybcN	0.221642	0.06921	0.0605164	0.0977835	0.0833576	0.183739	0.0704423	0.128035	0.0447671	0.038436	0.0769377	0.0597569
b0548071000000535	b0548	ninE	0.183639	0.124958	0.0660525	0.0700781	0.0903999	0.190247	0.056319	0.138442	0.171257	0.0805546	0.0535031	0.0623928
b0549071000000536	b0549	ybcO	0.373585	0.381391	0.257159	0.370371	0.380023	0.651848	0.30655	0.324018	0.286836	0.272938	0.227097	0.235479
b0550071000000537	b0550	rusA	0.316478	0.272912	0.372825	0.382103	0.337509	0.717634	0.277251	0.304893	0.266105	0.298882	0.253014	0.243349
b0551071000000539	b0551	quuD	0.191878	0.130028	0.500475	0.221737	0.227673	0.661403	0.106378	0.247681	0.207132	0.173177	0.115097	0.160042
b0553071000000540	b0553	nmpC	5.09476	5.06215	4.96928	5.19224	5.08277	5.0852	4.77004	4.28473	4.53303	3.39779	2.24481	3.61551
b0554071000000542	b0554	essD	0.763709	0.369304	0.53035	0.550109	0.586289	0.89906	0.303095	0.401206	0.464994	0.187609	0.20661	0.207618
b0555071000000543	b0555	rrrD	0.404071	0.231113	0.264591	0.275523	0.316615	0.475406	0.154006	0.24835	0.217568	0.146691	0.101669	0.141202
b0556071000000544	b0556	rzpD	0.478111	0.220153	0.198629	0.269786	0.168256	0.509754	0.163371	0.250187	0.218044	0.116479	0.0872361	0.128723
b0557071000000546	b0557	borD	0.472048	0.305824	0.269132	0.305469	0.257156	0.48803	0.205161	0.295871	0.170373	0.15639	0.131943	0.16339
b0558071000000547	b0558	ybcV	0.137986	0.0117912	0.00223704	-0.023051	0.0121888	0.257808	-0.026838	0.124754	-0.00707463	0.00820922	0.019158	0.0401089
b0559071000000548	b0559	ybcW	0.386524	0.153826	0.159724	0.207281	0.242129	0.641832	0.109584	0.205375	0.106406	0.111461	0.0826943	0.128869
b0560071000000550	b0560	nohD	0.554791	0.448686	0.462006	0.554269	0.536185	0.66127	0.366008	0.356117	0.368492	0.199348	0.131429	0.18562
b0561071000000552	b0561	tfaD	0.235255	0.088088	0.0805424	0.0818952	0.068873	0.167527	0.0637773	0.192491	0.0571767	0.0463757	0.0524218	0.0476843
b0562071000000553	b0562	ybcY	0.172189	0.418384	0.186437	0.199042	0.175562	0.356671	0.107121	0.168612	0.256056	0.0668417	0.0738146	0.0754387
b0563071000000554	b0563	tfaX	0.0199414	0.193217	0.00497062	-0.0043145	0.015201	0.271565	0.0230994	0.082437	0.0638712	0.00727623	0.0083754	0.00451385
b0564071000000555	b0564	appY	0.199725	0.0732117	0.0732521	0.0566184	0.0953019	0.200437	0.0357773	0.0423048	0.142397	0.0425706	0.0529498	0.0367795
b0565071000000556	b0565	ompT	5.34624	5.4207	5.25478	5.55245	5.28949	5.37333	5.33301	5.01991	4.93995	4.94049	4.21087	4.87566
b0566071000000557	b0566	envY	0.256286	0.39022	0.230169	0.339914	0.299491	0.662263	0.209168	0.351971	0.196276	0.225933	0.150171	0.191527
b0567071000000558	b0567	ybcH	0.569402	0.337771	0.353407	0.488289	0.452592	0.796419	0.357803	0.599785	0.396468	0.367271	0.223175	0.351699
b0568071000000559	b0568	nfrA	1.69081	1.18171	1.3444	1.53522	1.56145	2.02314	1.39074	1.41179	1.3927	1.1334	0.590914	1.09998
b0569071000000560	b0569	nfrB	0.696229	0.457804	0.416095	0.555102	0.606728	0.989349	0.34793	0.45489	0.436096	0.30871	0.144966	0.245837
b0570071000000561	b0570	cusS	0.312024	0.332149	0.577654	0.386028	0.421723	0.744307	0.262892	0.412098	0.360628	0.312574	0.229921	0.225366
b0571071000000562	b0571	cusR	1.26007	0.901268	1.05711	1.00199	1.07254	1.22158	0.72648	0.684715	0.80915	0.605431	0.403264	0.562253
b0572071000000563	b0572	cusC	0.275829	0.245342	0.329266	0.345476	0.297873	0.654	0.237062	0.29868	0.215	0.277287	0.172791	0.130726
b0573071000000564	b0573	cusF	0.648367	0.633109	0.584203	0.738749	0.638838	0.751859	0.553077	0.584323	0.528303	0.546524	0.440414	0.476615
b0574071000000565	b0574	cusB	0.472042	0.452706	0.347418	0.44165	0.412109	0.476056	0.32598	0.392776	0.331893	0.389727	0.249344	0.260878
b0575071000000566	b0575	cusA	0.623752	0.593015	0.498035	0.672108	0.632035	0.793056	0.54186	0.486211	0.529863	0.70167	0.286511	0.315896
b0576071000000567	b0576	pheP	0.638325	0.545802	0.456196	0.626297	0.530058	0.851577	0.490552	0.547873	0.455771	0.500266	0.282535	0.335811
b0577071000000568	b0577	ybdG	1.02439	0.867732	0.862843	1.02959	0.938279	1.20635	0.714454	0.674485	0.777682	0.458863	0.243568	0.400538
b0578071000000569	b0578	nfsB	2.31895	2.04191	2.16829	2.34321	2.23636	2.38856	1.92035	1.88835	1.98532	1.26004	0.891784	1.48493
b0579071000000570	b0579	ybdF	1.13652	0.952154	1.10877	1.19251	1.08249	1.28342	0.778745	0.580887	0.738594	0.298754	0.135654	0.371237
b0580071000000571	b0580	ybdJ	0.782175	1.0166	0.676109	1.06237	1.03871	1.24934	0.643373	0.542231	0.840709	0.260692	0.134025	0.301364
b0581071000000572	b0581	ybdK	3.10866	3.68367	3.2389	3.43525	3.61537	3.76671	2.56556	1.97417	2.83976	1.22308	0.869915	1.44618
b0583071000000575	b0583	entD	0.335986	0.288146	0.21745	0.314967	0.331042	0.492657	0.245626	0.307056	0.242295	0.317341	0.353574	0.211771
b0584071000000576	b0584	fepA	1.00785	0.670875	0.661995	0.901522	0.838884	1.21522	0.741282	0.818073	0.828983	0.678387	0.668621	0.61093
b0585071000000577	b0585	fes	0.393979	0.19559	0.0882299	0.403009	0.327943	0.713216	0.16986	0.223671	0.285684	0.344199	0.113384	0.0853634
b0586071000000579	b0586	entF	0.435388	0.259253	0.177388	0.318109	0.272923	0.534851	0.233453	0.510648	0.280244	0.35022	0.199447	0.282261
b0587071000000580	b0587	fepE	0.100588	0.0932331	0.0239431	0.0767176	0.0681479	0.191057	0.0240803	0.0779229	0.0399174	0.107039	0.0295452	0.0626859
b0588071000000581	b0588	fepC	0.286393	0.475786	0.204028	0.276346	0.348076	0.587542	0.492357	0.51819	0.431016	0.393377	0.176078	0.194014
b0589071000000582	b0589	fepG	0.291976	0.273273	0.229243	0.329877	0.285743	0.459994	0.328381	0.245939	0.199075	0.312147	0.148893	0.135405
b0590071000000583	b0590	fepD	0.276547	0.226426	0.127169	0.304694	0.228499	0.615861	0.184019	0.194274	0.301945	0.269454	0.0793386	0.0950072
b0591071000000584	b0591	entS	0.293375	0.281647	0.207255	0.334811	0.322214	0.708909	0.23662	0.325951	0.25695	0.395224	0.213447	0.17856
b0592071000000585	b0592	fepB	0.237328	0.187679	0.390756	0.441776	0.362443	0.769982	0.231862	0.260491	0.24577	0.255825	0.144763	0.100403
b0593071000000586	b0593	entC	0.149527	0.0987955	0.224683	0.385521	0.284151	0.538587	0.239121	0.173646	0.242546	0.269756	0.0736102	0.0330683
b0594071000000587	b0594	entE	0.355792	0.268024	0.19208	0.393439	0.25103	0.362757	0.441005	0.321134	0.494979	0.350164	0.187929	0.104783
b0595071000000588	b0595	entB	0.75135	0.64694	0.52935	0.753872	0.679719	0.881236	0.751271	0.871709	0.62515	0.669388	0.284696	0.511053
b0596071000000589	b0596	entA	0.849181	0.587795	0.524662	0.758463	0.695604	0.99712	0.616295	0.720018	0.565815	0.5124	0.273211	0.437243
b0597071000000590	b0597	entH	1.18647	0.869276	0.898354	1.04065	1.08991	1.27876	0.905784	0.988309	0.877621	0.857716	0.426097	0.59501
b0598071000000591	b0598	cstA	5.809	5.80415	5.846	5.87617	5.85286	5.81827	5.83283	5.77474	5.4849	5.59506	4.23082	5.59903
b0599071000000593	b0599	ybdH	3.02089	2.57803	2.27688	2.75243	3.06662	3.07893	2.27597	2.38909	2.4155	1.55802	0.969014	1.7229
b0600071000000594	b0600	ybdL	3.27972	3.01767	2.87791	3.06091	3.32234	3.22333	2.39462	2.21317	2.40631	1.38572	0.53737	1.53594
b0601071000000595	b0601	ybdM	1.4503	1.31128	1.24869	1.56081	1.46775	1.56985	1.2438	1.02104	1.07377	0.828145	0.39372	0.772484
b0602071000000596	b0602	ybdN	0.564046	0.261472	0.229339	0.33964	0.405996	0.670989	0.290263	0.342784	0.288126	0.24076	0.138556	0.191954
b0603071000000597	b0603	ybdO	-0.0168863	0.224061	0.00547826	0.0538506	0.0628547	0.242633	0.0503919	0.194818	0.152459	0.0273122	0.036655	0.0515159
b0604071000000598	b0604	dsbG	0.776831	1.40546	1.07563	0.907609	1.04126	1.33203	0.737035	0.846625	0.850948	0.438736	0.438295	0.500063
b0605071000000599	b0605	ahpC	4.35421	4.06921	3.90294	5.48712	5.29188	5.37329	5.36011	5.38918	5.1733	4.57731	4.27844	5.0114
b0606071000000600	b0606	ahpF	2.33544	2.21988	2.11444	3.69076	2.82753	3.54239	4.22369	3.99554	4.11701	2.74107	2.09675	3.42812
b0607071000000601	b0607	uspG	3.63652	3.7209	3.57979	4.04065	3.72899	3.78911	3.61724	3.39824	3.33226	3.26409	2.50228	3.24947
b0608071000000602	b0608	ybdR	1.6668	1.30468	1.18243	1.44848	1.58794	1.88845	1.10557	1.20297	1.41853	0.730212	0.68504	0.998756
b0610071000000603	b0610	rnk	1.89032	1.70014	1.44052	1.72309	1.80942	1.94224	1.40665	1.68401	1.64026	1.16364	1.20951	1.6276
b0611071000000604	b0611	rna	2.06791	1.62618	1.72285	1.49686	1.73952	1.65657	0.899865	0.798279	0.997121	0.443396	0.275099	0.547614
b0612071000000605	b0612	citT	0.249632	0.34578	0.377492	0.355372	0.340898	0.604571	0.274318	0.364664	0.227883	0.417262	0.277019	0.241394
b0613071000000606	b0613	citG	0.234761	0.158327	0.228818	0.207093	0.188117	0.290147	0.164778	0.216931	0.119182	0.303579	0.216404	0.128629
b0614071000000607	b0614	citX	0.267437	0.120573	0.206404	0.226965	0.14642	0.282188	0.140229	0.289772	0.194196	0.266828	0.165754	0.0736303
b0615071000000608	b0615	citF	0.165793	0.26488	0.132533	0.266105	0.224418	0.528015	0.194048	0.208605	0.233362	0.345933	0.134338	0.0970195
b0616071000000609	b0616	citE	0.462225	0.403088	0.272029	0.409098	0.403774	0.636014	0.300429	0.41937	0.27035	0.466054	0.298095	0.226722
b0617071000000610	b0617	citD	0.334489	0.182585	0.158618	0.267322	0.197468	0.561404	0.22068	0.264702	0.176371	0.266258	0.189784	0.145015
b0618071000000611	b0618	citC	0.256332	0.20189	0.109481	0.214251	0.184035	0.385198	0.128753	0.154244	0.075302	0.223949	0.0983388	0.0676127
b0619071000000612	b0619	dpiB	1.46391	0.998043	1.00325	1.334	1.2422	1.39032	1.11255	1.06062	1.13164	0.681831	0.582614	0.707669
b0620071000000613	b0620	dpiA	0.727622	0.570258	0.552448	0.872783	0.715367	0.98277	0.712328	0.765933	0.810129	0.484007	0.48453	0.561616
b0621071000000614	b0621	dcuC	0.265367	0.177719	0.238295	0.2515	0.174633	0.333539	0.157327	0.263098	0.20217	0.173782	0.18551	0.133336
b0622071000000615	b0622	pagP	0.132393	0.194226	0.128651	0.15308	0.166145	0.316042	0.0639496	0.143385	0.115012	0.0782986	0.0527417	0.0756421
b0623071000000616	b0623	cspE	2.45469	2.79223	2.7925	2.94413	2.85169	2.77418	2.21687	2.06128	2.2289	1.83213	1.57006	2.0751
b0624071000000617	b0624	crcB	1.66078	1.4299	1.52422	1.69321	1.63268	1.63494	1.10026	1.04808	1.12504	0.806551	0.541225	0.772642
b0627071000000619	b0627	tatE	1.71226	1.69009	1.68649	2.09342	1.7977	1.88455	1.60656	1.44855	1.41724	1.42323	1.14775	1.30801
b0628071000000620	b0628	lipA	4.06956	4.12939	3.90568	4.29917	4.11413	4.18287	3.86864	3.36296	3.59061	2.31487	1.60715	2.66778
b0629071000000621	b0629	ybeF	0.33398	0.222125	0.172857	0.176071	0.309407	0.454316	0.0991437	0.0946971	0.164833	0.154309	0.0932218	0.094536
b0630071000000622	b0630	lipB	0.522999	0.861825	0.61379	0.57128	0.655758	0.877091	0.416917	0.634483	0.576803	0.369857	0.39394	0.359664
b0631071000000623	b0631	ybeD	2.46499	2.57526	2.54859	2.39317	2.43269	2.28435	1.59726	1.36177	1.49218	1.04384	0.920582	1.08911
b0632071000000624	b0632	dacA	1.33253	0.821221	1.0461	1.155	1.22372	1.55148	0.972933	1.28014	1.36069	0.95305	0.970523	1.16151
b0633071000000625	b0633	rlpA	1.81161	1.44762	1.52449	1.73298	1.71262	1.9931	1.40195	1.52742	1.58633	1.08497	0.924289	1.21705
b0634071000000626	b0634	mrdB	1.26656	1.70719	1.34262	1.64524	1.66194	1.86993	1.16647	1.2274	1.4987	0.939666	0.674887	0.978645
b0635071000000627	b0635	mrdA	0.603268	0.793369	0.627459	0.799144	0.709393	0.838639	0.552181	0.479364	0.554117	0.379337	0.30413	0.31941
b0636071000000628	b0636	rlmH	0.92575	0.732416	0.765228	0.829055	0.829337	0.886846	0.635803	0.723303	0.666705	0.603369	0.499815	0.445282
b0637071000000629	b0637	rsfS	1.25074	1.02002	1.15677	1.14138	1.16112	1.29017	0.810255	0.945165	0.907366	0.618514	0.492767	0.616099
b0638071000000630	b0638	cobC	0.943562	0.701001	0.622418	0.81449	0.802753	1.1962	0.780103	0.883945	0.857795	0.704858	0.530895	0.722051
b0639071000000631	b0639	nadD	1.97672	1.40999	1.43196	1.6751	1.77589	2.08912	1.58988	1.59699	1.824	1.0858	0.888421	1.2737
b0640071000000632	b0640	holA	0.920618	1.45511	1.10079	1.34187	1.41987	1.7473	1.19294	1.25912	1.43277	0.760679	0.682139	0.964186
b0641071000000633	b0641	lptE	1.86406	1.4113	1.54431	2.01167	1.85724	2.26178	1.79612	1.70357	2.0481	1.11573	0.814856	1.30115
b0642071000000634	b0642	leuS	2.46251	2.92226	2.39428	2.97609	2.83241	3.26547	2.59721	2.14863	2.69051	1.45529	1.02056	1.71594
b0643071000000635	b0643	ybeL	5.65097	5.67658	5.62862	5.70484	5.65401	5.65133	5.54352	5.17787	5.22426	4.87553	3.84528	4.83966
b0644071000000636	b0644	ybeQ	0.919949	0.667426	0.653019	0.742293	0.801158	1.00362	0.422809	0.464222	0.52722	0.235835	0.173132	0.276321
b0645071000000637	b0645	ybeR	-0.00105427	0.0877612	0.029757	0.00609718	0.0121305	0.125763	-0.014648	0.166347	0.0221138	0.0229499	0.00440399	0.017863
b0646071000000638	b0646	djlB	0.106896	0.383908	0.133815	0.153663	0.104609	0.314741	0.0651618	0.259676	0.136047	0.0833572	0.050881	0.0667056
b0647071000000639	b0647	ybeT	0.0207468	0.205338	0.0521377	0.0207096	0.0777121	0.495916	-0.013109	0.147132	0.0668883	0.0490378	0.0260102	0.0389543
b0648071000000640	b0648	ybeU	0.102141	0.22833	0.0975002	0.154014	0.159788	0.304042	0.0805884	0.151767	0.129892	0.104463	0.0308163	0.0767205
b0649071000000641	b0649	djlC	0.423959	0.499386	0.747996	0.534238	0.586681	0.853233	0.327421	0.415366	0.383412	0.398726	0.166099	0.187427
b0650071000000642	b0650	hscC	0.520752	0.450888	0.408639	0.556751	0.474971	0.77278	0.309936	0.365481	0.422214	0.413021	0.140422	0.195713
b0651071000000643	b0651	rihA	2.79454	2.40009	2.64153	2.68149	2.80913	2.7859	2.05109	2.06827	2.26558	1.25359	0.911223	1.46484
b0652071000000644	b0652	gltL	2.2718	2.02908	1.94889	2.3131	2.31363	2.46817	2.5115	2.42975	2.34689	1.59201	1.05992	1.81468
b0653071000000645	b0653	gltK	2.8539	2.08151	2.49692	2.77441	2.7755	3.18183	3.01055	2.82268	3.18848	2.08636	1.79993	2.35015
b0654071000000646	b0654	gltJ	1.52643	1.83272	2.2165	2.18891	2.10858	2.59879	2.37637	2.10488	2.53156	1.42208	1.14557	1.69408
b0655071000000647	b0655	gltI	4.01722	4.16714	4.29529	4.45549	4.3176	4.46263	4.26101	4.17843	4.20037	3.7251	3.76957	4.03239
b0657071000000649	b0657	lnt	1.17052	1.13119	1.43084	1.46373	1.35089	1.64433	1.37345	1.33241	1.48395	0.997306	0.678544	0.941459
b0658071000000650	b0658	ybeX	2.85366	3.42765	3.16683	3.60007	3.46615	3.68805	3.29265	2.91268	3.38352	2.30201	1.42767	2.44996
b0659071000000651	b0659	ybeY	3.64795	3.40915	3.09303	3.6742	3.73159	3.82919	3.3705	3.00053	3.41753	2.10685	1.30714	2.39879
b0660071000000652	b0660	ybeZ	3.22547	3.42266	2.91476	3.45249	3.47487	3.51322	2.93569	2.55154	3.03712	1.73985	0.995394	1.97838
b0661071000000653	b0661	miaB	0.722317	0.7307	1.16	0.85955	0.856394	1.15125	0.640551	0.699098	0.680974	0.488084	0.34641	0.460225
b0662071000000654	b0662	ubiF	2.40319	2.73974	2.29639	2.63858	2.6969	2.80179	1.98824	1.76168	2.05956	1.14563	0.719901	1.20173
b0674071000000655	b0674	asnB	1.98423	2.14153	1.85921	2.26779	1.99519	2.05998	1.78466	1.26202	1.45547	0.730767	0.410814	0.838485
b0675071000000656	b0675	nagD	1.70953	1.7358	1.93261	2.01093	1.87197	2.06358	1.7339	1.46339	1.74757	0.924866	0.633881	1.0067
b0676071000000657	b0676	nagC	1.99024	2.31811	1.92557	2.33152	2.27079	2.452	2.03842	1.59575	1.91869	0.930585	0.561001	0.957785
b0677071000000658	b0677	nagA	2.55118	2.60448	3.04425	3.07549	2.98404	3.33518	2.66984	2.19363	2.83863	1.45091	1.06653	1.82398
b0678071000000659	b0678	nagB	2.40345	2.48832	2.86201	2.84587	2.76295	2.99559	2.25035	2.05203	2.39932	1.50501	1.42349	1.80291
b0679071000000660	b0679	nagE	3.4972	3.80954	3.67001	4.02127	3.61797	3.7726	3.56972	3.07696	3.42554	2.45645	1.72265	2.58072
b0680071000000661	b0680	glnS	2.16073	2.05016	2.30652	2.39489	2.35617	2.45813	1.8651	1.50529	1.82048	0.878521	0.545437	1.09679
b0681071000000662	b0681	chiP	0.329823	0.441766	0.590328	0.514072	0.425212	0.665698	0.322734	0.355978	0.256471	0.186765	0.0768693	0.17666
b0682071000000663	b0682	chiQ	0.386639	0.230491	0.288296	0.339295	0.293978	0.617671	0.236838	0.262294	0.256508	0.143853	0.153502	0.136626
b0683071000000664	b0683	fur	2.95832	2.80304	2.80236	3.34154	3.16807	3.37152	2.98645	2.51169	2.90364	1.69543	0.954696	1.8998
b0684071000000666	b0684	fldA	2.41522	2.82568	2.19862	2.5762	2.60288	2.85663	2.43528	2.42586	2.52048	1.78222	1.18038	1.98662
b0685071000000667	b0685	ybfE	0.470004	0.612046	0.536511	0.655428	0.530722	0.66282	0.467009	0.601898	0.536456	0.471042	0.417745	0.4053
b0686071000000668	b0686	ybfF	1.64267	1.4056	1.49768	1.61241	1.51794	1.59433	1.20103	1.09736	1.18699	0.785611	0.61022	0.818327
b0687071000000669	b0687	seqA	2.01869	1.73725	1.78088	2.12448	2.03247	2.14683	1.97081	1.55839	1.77573	0.94769	0.587033	1.17649
b0688071000000670	b0688	pgm	2.89829	3.0043	2.82049	3.28077	3.01379	3.10625	3.07265	2.68064	2.66307	1.89609	1.30323	2.11755
b0689071000000671	b0689	ybfP	0.448252	0.2234	0.215742	0.26838	0.335803	0.480917	0.181275	0.298927	0.347105	0.363565	0.184142	0.135201
b0691071000000672	b0691	ybfG	0.120573	0.169077	0.0792394	0.153948	0.111215	0.310395	0.0813754	0.152941	0.104286	0.184829	0.134345	0.0806219
b0692071000000674	b0692	potE	1.21227	0.750072	0.757336	1.07474	0.995856	1.39791	0.95174	1.0173	1.03524	0.780963	0.525971	0.830171
b0693071000000675	b0693	speF	0.426274	0.174928	0.221976	0.284282	0.265449	0.56426	0.173682	0.295604	0.168911	0.175753	0.17002	0.145184
b0694071000000677	b0694	kdpE	1.67666	1.66752	2.04582	1.87408	1.90369	2.11336	1.5168	1.20866	1.59485	0.745286	0.564237	0.812404
b0695071000000678	b0695	kdpD	0.654559	0.758484	0.98706	0.946573	0.808954	1.05079	0.701576	0.7448	0.702966	0.611989	0.419919	0.448131
b0696071000000679	b0696	kdpC	0.481835	0.703054	0.682778	0.731177	0.620092	0.860754	0.549525	0.553667	0.587744	0.567527	0.501703	0.44954
b0697071000000680	b0697	kdpB	0.585229	0.396729	0.600131	0.666398	0.524051	0.820621	0.529065	0.516492	0.470196	0.628862	0.467741	0.357713
b0698071000000681	b0698	kdpA	0.60155	0.511989	0.349496	0.546151	0.443681	0.804685	0.440841	0.353252	0.386623	0.588698	0.36586	0.297811
b0699071000000683	b0699	ybfA	0.570143	0.529879	0.370277	0.723529	0.351537	0.575835	0.427957	0.50895	0.188258	0.38361	0.179014	0.174281
b0700071000000684	b0700	rhsC	0.255134	0.17684	0.166211	0.259512	0.16932	0.520379	0.178017	0.249485	0.159515	0.196943	0.0763262	0.145494
b0702071000000685	b0702	ybfB	0.149836	0.160371	0.205143	0.234942	0.205171	0.467073	0.194749	0.254515	0.239064	0.194617	0.0415433	0.144979
b0703071000000686	b0703	ybfO	0.17627	0.351361	0.141914	0.26061	0.174656	0.448896	0.188978	0.305625	0.212157	0.207007	0.102181	0.108039
b0704071000000687	b0704	ybfC	0.296574	0.199939	0.181647	0.349584	0.235924	0.291427	0.286026	0.300662	0.182598	0.300007	0.103166	0.242072
b0705071000000689	b0705	ybfL	0.181404	0.131928	0.102606	0.187396	0.0897899	0.251996	0.142996	0.101765	0.22867	0.156647	0.0255965	0.101184
b0706071000000690	b0706	ybfD	0.272088	0.312235	0.326875	0.449382	0.324318	0.732744	0.408148	0.329388	0.229629	0.377411	0.113958	0.217485
b0707071000000691	b0707	ybgA	1.53183	1.67941	2.03536	1.72727	1.8756	2.01641	1.15621	0.999299	1.26799	0.778536	0.549838	0.67965
b0708071000000692	b0708	phr	0.888136	1.3459	0.767104	1.16198	1.21996	1.49235	0.76206	0.660672	0.979842	0.456492	0.35337	0.383759
b0709071000000693	b0709	dtpD	0.645673	1.16188	0.691943	0.755754	0.813164	0.985465	0.5188	0.496641	0.508797	0.481144	0.280536	0.29472
b0710071000000694	b0710	ybgI	2.95902	3.36664	2.93942	3.39949	3.26112	3.40821	2.796	2.43995	2.85881	1.5865	0.901277	1.86315
b0711071000000695	b0711	ybgJ	3.52099	3.37297	3.22948	3.6317	3.42773	3.65704	3.40153	2.89007	3.17354	1.96017	1.14939	2.20713
b0712071000000696	b0712	ybgK	3.60355	3.61131	3.34449	3.81817	3.58838	3.73592	3.63146	3.10219	3.33497	2.2015	1.2301	2.39625
b0713071000000697	b0713	ybgL	1.46002	1.34168	1.3527	1.6554	1.47352	1.57353	1.48485	1.23295	1.28688	0.808981	0.43687	0.84627
b0714071000000698	b0714	nei	1.06178	1.10147	0.977135	1.33941	1.11746	1.33459	1.311	1.14172	1.02051	0.958327	0.404238	0.664939
b0715071000000699	b0715	abrB	0.323833	0.456478	0.287742	0.378319	0.335647	0.482763	0.330326	0.474552	0.33924	0.477062	0.216637	0.174122
b0716071000000700	b0716	ybgO	0.488414	0.431321	0.728551	0.530614	0.597684	0.792032	0.332991	0.420895	0.357015	0.352692	0.171438	0.260398
b0717071000000701	b0717	ybgP	0.152763	0.278914	0.132394	0.156136	0.197466	0.324044	0.111204	0.251537	0.162224	0.176567	0.134454	0.12218
b0718071000000702	b0718	ybgQ	0.225742	0.380298	0.32614	0.385842	0.299283	0.51596	0.296555	0.320599	0.278865	0.29593	0.224526	0.203589
b0719071000000703	b0719	ybgD	0.224517	0.122662	0.134988	0.179434	0.135602	0.349032	0.137782	0.144697	0.216907	0.119115	0.127667	0.0924609
b0720071000000704	b0720	gltA	5.78217	5.72728	5.79303	5.79112	5.79273	5.79673	5.73829	5.74982	5.46702	5.55488	5.22461	5.71963
b0721071000000705	b0721	sdhC	5.66416	5.55139	5.53588	5.65514	5.63995	5.6748	5.2373	4.93006	5.24545	3.76787	3.0092	4.35422
b0722071000000706	b0722	sdhD	5.6581	5.55733	5.52643	5.64998	5.6513	5.68363	5.37984	5.02261	5.29952	3.90198	3.11154	4.43895
b0723071000000707	b0723	sdhA	5.01206	5.08055	4.93814	5.27681	5.1169	5.18164	5.04778	4.56818	4.83175	3.63266	2.54843	4.0292
b0724071000000708	b0724	sdhB	5.33479	5.22511	5.35156	5.57248	5.37868	5.39301	5.40421	4.96084	5.07802	4.23452	2.97547	4.5425
b0726071000000709	b0726	sucA	4.98198	5.35645	5.12616	5.49933	5.43359	5.47055	5.54429	5.60742	5.28113	5.35452	4.68202	5.48968
b0727071000000710	b0727	sucB	5.0395	4.67031	5.23305	5.36513	5.31502	5.34798	5.45063	5.56797	5.12641	5.44324	4.55208	5.4888
b0728071000000711	b0728	sucC	4.99582	5.45964	4.49847	5.35264	5.50381	5.62314	5.57243	5.71309	5.35547	5.75381	5.33444	5.7372
b0729071000000712	b0729	sucD	5.3443	4.9278	4.25854	5.06961	5.31937	5.47633	5.28314	5.59338	5.19861	5.69556	5.14252	5.64195
b0730071000000713	b0730	mngR	0.587532	0.407684	0.453752	0.512734	0.535868	0.735561	0.310276	0.388709	0.411954	0.268102	0.158756	0.267403
b0731071000000714	b0731	mngA	0.629181	0.234728	0.110665	0.274595	0.2488	0.717437	0.186379	0.455883	0.343165	0.390487	0.163441	0.215217
b0732071000000715	b0732	mngB	0.528345	0.428335	0.453471	0.534038	0.560309	0.775087	0.430889	0.521669	0.443194	0.33548	0.275893	0.313686
b0733071000000716	b0733	cydA	4.56667	4.46186	4.20001	4.63122	4.4122	4.66426	4.52726	4.4298	4.36624	4.13289	3.83771	4.30969
b0734071000000717	b0734	cydB	4.41403	4.5969	4.21078	4.70238	4.36325	4.60817	4.5442	4.43634	4.35971	4.23279	3.92061	4.34663
b0735071000000719	b0735	ybgE	3.17693	3.00638	3.39055	3.52319	3.25209	3.43576	3.33785	3.48018	3.30905	3.21846	3.16052	3.44956
b0736071000000720	b0736	ybgC	0.447854	0.52881	0.681233	0.593787	0.623643	0.760451	0.389121	0.505208	0.428686	0.3402	0.235948	0.315173
b0737071000000721	b0737	tolQ	0.987126	0.791473	1.07902	1.11844	1.09674	1.22205	0.856329	0.915538	0.908718	0.713614	0.603758	0.773961
b0738071000000722	b0738	tolR	0.854516	1.12292	0.749882	1.04342	1.06197	1.37944	0.859901	0.899188	0.938526	0.685527	0.470538	0.688342
b0739071000000723	b0739	tolA	1.40594	1.13204	1.09772	1.40058	1.34814	1.53846	1.09425	1.03	1.17357	0.746102	0.545606	0.891191
b0740071000000724	b0740	tolB	2.1619	2.88434	2.38605	2.68983	2.76417	3.04249	2.28412	2.50505	2.66903	2.12428	2.17398	2.39698
b0741071000000725	b0741	pal	4.22824	4.31016	4.16749	4.69357	4.29087	4.42479	4.38695	4.07412	4.10044	3.91107	3.41475	3.81172
b0742071000000726	b0742	ybgF	2.98152	2.47129	2.63088	3.01821	2.92222	3.25477	2.91533	2.86588	3.05112	2.21871	1.834	2.48532
b0750071000000727	b0750	nadA	1.71404	1.88016	2.23137	1.90457	2.06535	2.29737	1.41725	1.42072	1.71441	0.995649	0.845901	1.25764
b0751071000000728	b0751	pnuC	2.11652	2.71312	2.39768	2.49818	2.68759	2.89775	1.8468	1.70667	2.06486	1.06726	0.869332	1.30468
b0752071000000729	b0752	zitB	2.0342	1.68202	1.72304	1.78883	1.88085	2.01784	1.22524	1.15014	1.3043	0.710958	0.536307	0.728922
b0753071000000730	b0753	ybgS	1.44953	0.882141	0.995122	1.25179	1.25544	1.59678	0.981711	1.17885	1.20963	0.922364	0.774137	1.23896
b0754071000000731	b0754	aroG	2.84779	2.75435	2.97688	3.00922	2.92323	3.04278	2.41495	2.08382	2.48082	1.3273	1.03227	1.50303
b0755071000000732	b0755	gpmA	3.77581	3.91939	4.19092	4.17601	4.21027	4.33237	3.67017	3.66059	3.86473	2.92729	2.50329	3.41121
b0756071000000733	b0756	galM	3.44865	3.83613	3.47302	3.762	3.76768	3.95217	3.52961	3.22996	3.48101	2.59012	2.14437	2.77626
b0757071000000734	b0757	galK	3.05696	3.46551	3.0119	3.59382	3.4204	3.74298	3.50797	3.14214	3.49097	2.26527	1.69621	2.63413
b0758071000000735	b0758	galT	2.33134	2.59482	2.26773	2.8855	2.65112	2.88113	2.49298	1.81065	2.49914	1.11677	0.610527	1.37122
b0759071000000736	b0759	galE	2.34812	2.01662	1.83043	2.16179	2.19162	2.46867	1.50962	1.46397	1.73855	0.784103	0.452527	0.938696
b0760071000000737	b0760	modF	1.82669	1.71427	1.63065	1.80424	1.83763	1.75121	1.24958	0.976937	1.27818	0.586951	0.248403	0.557732
b0761071000000738	b0761	modE	1.22604	0.909448	0.922177	1.11093	1.04307	1.29826	0.957868	0.855079	0.886434	0.510995	0.288615	0.47866
b0762071000000739	b0762	acrZ	0.833133	0.68586	0.775124	0.769505	0.733924	0.758155	0.377404	0.421643	0.382117	0.365293	0.122864	0.274615
b0763071000000740	b0763	modA	3.89904	3.80217	3.71453	3.99668	3.88532	3.80901	3.30481	2.52382	3.15401	1.5451	0.948912	1.77783
b0764071000000741	b0764	modB	3.35903	3.40738	3.57696	3.82452	3.56684	3.73253	3.55452	2.67353	3.36874	1.60362	0.909626	1.85345
b0765071000000742	b0765	modC	3.11757	3.33365	3.18188	3.56108	3.44684	3.49738	3.43919	2.72349	3.2538	1.4912	0.772554	1.71966
b0766071000000743	b0766	ybhA	0.870876	1.07906	0.966324	1.06368	0.982802	1.31746	0.902915	0.970354	0.871278	0.679342	0.417384	0.64522
b0767071000000744	b0767	pgl	4.44725	3.94916	3.96202	4.11902	4.30972	4.55846	4.01025	4.2631	4.2099	3.61772	3.49997	4.03962
b0768071000000745	b0768	ybhD	0.180474	0.0868765	0.0991898	0.0966415	0.119057	0.398357	0.0868798	0.176621	0.167881	0.114169	0.022533	0.0749254
b0769071000000746	b0769	ybhH	0.191782	0.125376	0.0677831	0.135677	0.146738	0.210414	0.0719989	0.120217	0.0989752	0.145141	0.0514578	0.0568854
b0770071000000747	b0770	ybhI	0.244162	0.15678	0.0876276	0.208246	0.207661	0.357059	0.157838	0.263623	0.206741	0.153374	0.12025	0.11456
b0771071000000748	b0771	ybhJ	0.29057	0.396826	0.236109	0.369066	0.373408	0.594492	0.268703	0.360388	0.347059	0.293337	0.242765	0.276316
b0772071000000749	b0772	ybhC	1.15222	0.863196	0.757593	0.900366	0.970572	1.27758	0.703979	0.94502	0.904051	0.566707	0.484887	0.703196
b0773071000000750	b0773	ybhB	0.793985	0.99816	0.862635	0.916603	0.978126	1.06817	0.621685	0.71438	0.628572	0.603709	0.395419	0.506255
b0774071000000751	b0774	bioA	0.775047	0.734996	0.91561	0.830184	0.91847	1.06039	0.535439	0.711796	0.559418	0.53888	0.249796	0.317046
b0775071000000752	b0775	bioB	0.47668	0.564656	0.430962	0.385398	0.518384	0.738156	0.280589	0.559497	0.424125	0.397636	0.161806	0.17908
b0776071000000753	b0776	bioF	0.442745	0.346521	0.386932	0.493792	0.478612	0.622772	0.363896	0.406326	0.358766	0.435771	0.232444	0.230794
b0777071000000754	b0777	bioC	0.293531	0.186105	0.157642	0.241569	0.237813	0.430937	0.201055	0.280535	0.24301	0.249733	0.140702	0.148033
b0778071000000755	b0778	bioD	0.418466	0.342815	0.338001	0.422122	0.423007	0.512388	0.316519	0.399527	0.302045	0.424102	0.246435	0.254728
b0779071000000757	b0779	uvrB	2.38333	2.06469	2.03646	2.35523	2.32866	2.48348	1.73587	1.57254	1.80801	1.01018	0.77309	1.25715
b0780071000000758	b0780	ybhK	1.80803	1.63973	1.67285	1.86551	1.86092	1.89573	1.47591	1.68162	1.38657	1.49369	1.62007	1.43902
b0781071000000759	b0781	moaA	1.23697	1.69574	1.21377	1.49623	1.66543	1.77447	1.0101	1.0342	1.14238	0.688156	0.549829	0.688514
b0782071000000760	b0782	moaB	3.65841	3.25452	3.22291	3.66304	3.63886	3.88982	3.6478	3.74597	3.60989	3.23574	2.63099	3.51587
b0783071000000761	b0783	moaC	2.36696	2.93103	2.22378	2.82973	2.81797	3.24346	2.76487	3.00439	3.0251	2.66583	2.18438	2.93559
b0784071000000762	b0784	moaD	2.04666	1.51149	1.42508	1.87972	1.84396	2.29988	1.86677	2.07255	2.11701	1.7468	1.42533	1.99298
b0785071000000763	b0785	moaE	1.51488	1.40641	1.92991	1.82012	1.78679	2.10095	1.78001	2.02297	1.9039	1.76135	1.43143	1.89528
b0786071000000764	b0786	ybhL	3.98805	3.64227	3.7437	3.87794	3.8244	3.92512	3.21894	2.86648	3.29174	2.38976	1.91567	2.56855
b0787071000000765	b0787	ybhM	0.335689	0.689826	0.329192	0.394725	0.469818	0.735361	0.226905	0.252624	0.384594	0.245412	0.121474	0.188605
b0788071000000766	b0788	ybhN	1.04087	1.47016	1.01172	1.33747	1.31133	1.73542	1.064	0.980156	1.28737	0.715648	0.424794	0.626964
b0789071000000767	b0789	clsB	2.24456	1.70379	1.67772	2.22155	2.12819	2.47768	1.91726	1.49554	2.08698	0.899551	0.455665	1.00726
b0790071000000768	b0790	ybhP	2.03174	2.58103	1.99205	2.27972	2.46797	2.63003	1.55378	1.23141	1.81877	0.681346	0.377854	0.746658
b0791071000000769	b0791	ybhQ	1.85456	2.01669	1.89987	1.99008	1.87852	1.81816	1.32581	1.19944	1.26198	0.916917	0.439255	0.865931
b0792071000000770	b0792	ybhR	1.63197	1.40998	1.46524	1.8794	1.68085	1.86165	1.80616	1.69989	1.63302	1.27446	0.599	1.16706
b0793071000000771	b0793	ybhS	1.35176	1.43861	1.66838	1.88831	1.6597	1.81199	1.91123	1.62945	1.59718	1.04281	0.497543	0.926466
b0794071000000772	b0794	ybhF	2.79059	2.59916	2.46106	2.98057	2.7706	2.93144	2.94267	2.14116	2.64045	1.54258	0.862527	1.39742
b0795071000000773	b0795	ybhG	3.45187	3.40809	3.2963	3.82866	3.46109	3.5361	3.31721	2.36997	3.02717	1.66353	0.930466	1.6505
b0796071000000774	b0796	ybiH	1.67695	1.71912	1.54285	1.73049	1.56426	1.47623	0.96572	0.717092	0.807076	0.621673	0.250219	0.410687
b0797071000000775	b0797	rhlE	0.49948	0.480654	0.404928	0.560903	0.548331	0.687473	0.363735	0.335059	0.362039	0.520127	0.241376	0.196285
b0798071000000776	b0798	ybiA	0.995034	0.995335	1.03112	1.1395	1.0129	1.10562	0.639693	0.649575	0.7245	0.570605	0.176815	0.323803
b0799071000000777	b0799	dinG	0.772844	0.799566	0.634763	0.983821	0.838576	1.21277	0.664561	0.583165	0.642202	0.352176	0.137712	0.257159
b0800071000000778	b0800	ybiB	3.53069	3.32996	3.43526	3.68225	3.52383	3.58744	3.51653	3.27642	3.23467	3.06068	2.41681	2.99939
b0801071000000779	b0801	ybiC	3.12868	3.32753	3.45154	3.58371	3.54692	3.62332	3.01342	2.83058	3.16308	1.84986	1.34169	2.12816
b0802071000000780	b0802	ybiJ	2.15898	2.60764	2.1104	2.49322	2.4889	2.73945	1.77598	1.44377	1.97629	0.909951	0.481217	1.00961
b0803071000000781	b0803	ybiI	2.04558	1.5822	1.55438	1.81862	1.89578	1.99374	1.03845	0.997136	1.35657	0.565186	0.299587	0.542155
b0804071000000782	b0804	ybiX	0.561796	0.611842	0.891804	0.753378	0.711863	1.00072	0.507354	0.525674	0.543015	0.395177	0.203152	0.326129
b0805071000000783	b0805	fiu	0.334835	0.470619	0.316192	0.441085	0.440664	0.664919	0.350136	0.358108	0.363811	0.330313	0.125223	0.155985
b0806071000000784	b0806	mcbA	0.972818	1.41395	0.972476	1.23681	1.28789	1.67046	1.02878	1.27766	1.32429	1.07136	1.05035	1.33878
b0807071000000785	b0807	rlmF	1.2266	1.40041	1.04538	1.30921	1.2783	1.54185	0.995763	1.05722	0.971135	0.695111	0.563877	0.645216
b0808071000000786	b0808	ybiO	0.546052	0.534229	1.19457	0.759481	0.853167	1.45714	0.538459	0.591077	0.644799	0.401879	0.255256	0.358961
b0809071000000787	b0809	glnQ	0.353654	0.282537	0.395391	0.398261	0.385106	0.477993	0.309378	0.368039	0.358723	0.349358	0.16535	0.228745
b0810071000000788	b0810	glnP	0.299816	0.434681	0.590799	0.553959	0.438651	0.753687	0.450273	0.498935	0.451373	0.408824	0.227941	0.275141
b0811071000000789	b0811	glnH	2.37846	2.31749	3.36159	2.61634	3.0328	2.93249	2.23653	2.21262	2.37896	1.58998	0.982049	1.72894
b0812071000000790	b0812	dps	5.62307	5.20231	5.35585	5.7121	5.68598	5.69654	5.63494	5.6609	5.39433	5.52646	5.2232	5.66904
b0813071000000791	b0813	rhtA	0.457054	0.253708	0.23292	0.395671	0.306839	0.533652	0.260103	0.378267	0.388951	0.401506	0.156694	0.139902
b0814071000000792	b0814	ompX	1.5759	1.76916	1.65731	1.65821	1.57487	1.82072	1.17224	1.02865	1.13644	0.706444	0.443057	0.656239
b0815071000000793	b0815	ybiP	0.218637	0.196523	0.434059	0.295755	0.309405	0.667896	0.172896	0.349024	0.261512	0.1921	0.194852	0.163528
b0816071000000794	b0816	NA	0.34357	0.428962	0.247819	0.316119	0.276235	0.452846	0.229469	0.30217	0.203973	0.224371	0.164234	0.138827
b0817071000000795	b0817	mntR	2.36137	2.1681	2.27298	2.32267	2.26181	2.14833	1.47988	1.02978	1.44333	0.571218	0.372095	0.700317
b0818071000000796	b0818	ybiR	1.55142	1.29142	1.21008	1.58475	1.48866	1.71053	1.08373	0.952391	1.13593	0.760159	0.453657	0.607624
b0819071000000797	b0819	ybiS	1.1047	0.787318	0.800736	0.81924	0.909214	1.12647	0.572424	0.832059	0.775512	0.554116	0.385523	0.51133
b0820071000000798	b0820	ybiT	2.06295	1.67642	1.78977	2.03458	2.0107	2.23182	1.93607	2.02661	1.98537	1.72421	1.28428	1.85376
b0821071000000799	b0821	ybiU	1.0852	0.796571	0.783308	0.881941	0.926121	1.18081	0.620305	0.641447	0.749284	0.48855	0.22966	0.382226
b0822071000000800	b0822	ybiV	0.521019	0.342924	0.390083	0.444656	0.406737	0.577387	0.308586	0.381138	0.33716	0.318742	0.142908	0.248622
b0823071000000801	b0823	ybiW	0.770601	0.576079	0.651697	0.809527	0.782912	0.983485	0.703608	0.710349	0.666527	0.708336	0.473272	0.583722
b0824071000000802	b0824	ybiY	0.282048	0.14058	0.226577	0.231328	0.282063	0.554926	0.150267	0.32903	0.211767	0.371444	0.144111	0.127194
b0825071000000803	b0825	fsaA	0.625772	0.92591	0.750117	0.677642	0.715272	0.889178	0.414522	0.478183	0.449999	0.469183	0.152551	0.270688
b0826071000000804	b0826	moeB	1.19102	1.23689	1.26551	1.46101	1.29265	1.34962	1.01216	0.780803	0.912053	0.488168	0.280689	0.450867
b0827071000000805	b0827	moeA	1.22232	0.963615	0.972927	1.08796	1.04322	1.36132	0.656548	0.649766	0.728114	0.372881	0.205699	0.315332
b0828071000000806	b0828	iaaA	2.52638	1.92276	1.94585	2.17889	2.25335	2.67553	1.62428	1.59349	2.05291	0.801252	0.438389	1.05508
b0829071000000807	b0829	gsiA	1.81946	1.45634	1.47176	1.93445	1.77063	2.29476	1.63303	1.50333	1.84159	0.812186	0.454884	0.905513
b0830071000000808	b0830	gsiB	1.5933	1.45946	1.38187	1.79803	1.66986	1.9936	1.74721	1.74772	1.87154	1.04537	0.651261	1.37478
b0831071000000809	b0831	gsiC	1.32437	1.21085	1.16361	1.48468	1.35541	1.66416	1.52243	1.63195	1.55128	1.24217	0.749587	1.46469
b0832071000000810	b0832	gsiD	1.12764	0.809353	0.942454	1.07217	0.950435	1.51718	0.983698	1.27014	0.969704	1.01548	0.627657	1.06118
b0833071000000811	b0833	yliE	0.167292	0.0857576	0.104113	0.141177	0.134002	0.269078	0.0710887	0.183159	0.106403	0.0788091	0.0742013	0.113636
b0834071000000812	b0834	yliF	0.101662	0.0271961	0.0522603	0.0701398	0.0956289	0.292323	0.0481501	0.172917	0.0430535	0.0495924	0.0528772	0.0694772
b0835071000000813	b0835	rimO	0.330629	0.452542	0.384077	0.390403	0.369609	0.620441	0.312618	0.476711	0.402604	0.328925	0.267662	0.274326
b0836071000000814	b0836	bssR	3.34801	3.27944	3.34233	3.68991	3.38627	3.32888	3.30192	3.27718	2.97537	3.42034	3.35678	3.21786
b0837071000000815	b0837	yliI	1.06405	1.4138	0.925939	1.04147	1.2711	1.54371	0.713502	0.805574	0.943358	0.67138	0.495706	0.619441
b0838071000000816	b0838	gstB	1.89007	1.77201	1.87771	2.09285	1.83151	1.90027	1.6937	1.52822	1.52863	1.46553	0.814654	1.43968
b0839071000000817	b0839	dacC	3.74822	3.47494	3.32194	3.57789	3.66438	3.72575	2.59329	2.28964	2.8161	1.47857	1.02103	1.77554
b0840071000000818	b0840	deoR	1.60766	1.34418	1.34182	1.47849	1.56342	1.60893	1.09516	1.00523	1.09494	0.732354	0.55116	0.74208
b0841071000000819	b0841	ybjG	0.980304	0.617409	0.553707	0.674237	0.580346	1.17031	0.469062	0.555008	0.56149	0.404265	0.234134	0.353168
b0842071000000820	b0842	mdfA	1.36691	0.88153	0.915447	1.07585	1.11869	1.42721	0.626767	0.665098	0.796662	0.624062	0.380794	0.464505
b0843071000000821	b0843	ybjH	0.828762	0.664469	0.560323	0.78008	0.792025	1.00663	0.473357	0.445494	0.574204	0.451816	0.329539	0.379939
b0844071000000822	b0844	ybjI	1.72822	1.50764	1.59591	1.87103	1.66287	1.87541	1.59254	1.35125	1.48661	0.970277	0.586832	1.09518
b0845071000000823	b0845	ybjJ	0.679787	0.636236	1.10667	0.832908	0.754702	1.02181	0.564998	0.639256	0.67288	0.486089	0.212476	0.335858
b0846071000000824	b0846	ybjK	1.61288	1.50941	1.9148	1.59444	1.67167	1.7751	0.978157	0.855031	1.00908	0.501781	0.232381	0.527016
b0847071000000825	b0847	ybjL	1.1583	0.947313	0.885419	1.14643	1.11466	1.38139	0.769784	0.766581	0.842772	0.552412	0.369158	0.504463
b0848071000000826	b0848	ybjM	0.924944	0.66329	0.633556	1.88769	1.86135	1.92873	1.1076	0.921505	1.24355	0.383498	0.273765	0.457958
b0849071000000827	b0849	grxA	0.621724	0.464965	0.592527	2.95052	2.6302	2.55239	1.82611	1.03194	1.70982	0.604141	0.351676	0.557108
b0850071000000828	b0850	ybjC	1.44251	1.05453	1.1669	1.24914	1.16787	1.37888	0.725921	0.579061	0.731384	0.485813	0.298774	0.480829
b0851071000000829	b0851	nfsA	2.84555	2.46444	2.50605	2.68573	2.76865	2.85789	2.09816	1.958	2.17303	1.3984	1.19211	1.5899
b0852071000000830	b0852	rimK	0.800809	1.0239	0.859282	0.989548	0.956866	1.37072	0.757248	0.741392	0.756166	0.483114	0.343797	0.423611
b0853071000000831	b0853	ybjN	0.95183	0.740269	0.883496	0.980206	0.979771	1.15346	0.787134	0.786277	0.802773	0.46291	0.357704	0.558405
b0854071000000832	b0854	potF	3.83136	4.4234	3.7777	4.31657	4.37681	4.69529	4.09649	3.93388	4.2464	3.05232	2.18856	3.47624
b0855071000000833	b0855	potG	2.42041	3.06388	2.55261	3.00827	3.00688	3.37063	2.98503	2.54488	3.11579	1.55152	0.950521	1.843
b0856071000000834	b0856	potH	1.44816	1.55028	1.97995	2.10893	1.94586	2.29348	2.2594	2.11188	2.14447	1.39382	0.815846	1.49065
b0857071000000835	b0857	potI	1.9731	1.45299	1.41874	1.9506	1.91726	2.30185	2.11391	2.37301	2.16017	1.71493	1.22391	1.95742
b0858071000000836	b0858	ybjO	0.823619	0.591333	0.582802	0.683228	0.75449	0.971665	0.568889	0.778023	0.669035	0.629702	0.424321	0.590544
b0859071000000837	b0859	rlmC	0.578881	0.398051	0.375967	0.517521	0.470565	0.777344	0.352596	0.464226	0.408178	0.430379	0.280308	0.310874
b0860071000000838	b0860	artJ	3.32033	2.90234	2.61647	3.37518	3.24033	3.3878	2.81318	2.32185	2.73731	1.78885	0.642586	1.65028
b0861071000000839	b0861	artM	2.16948	1.46919	1.71269	2.1209	2.04084	2.47135	2.11614	1.8045	2.33066	1.47721	1.163	1.44705
b0862071000000840	b0862	artQ	3.34699	2.87911	2.58556	3.33097	3.26187	3.65459	3.17479	2.87341	3.40167	2.33156	1.83469	2.35757
b0863071000000841	b0863	artI	3.44041	3.02289	2.98934	3.48605	3.37057	3.62944	2.98456	2.61063	3.12105	2.05255	1.43863	2.18393
b0864071000000842	b0864	artP	3.04837	2.63503	2.59007	3.00726	3.01201	3.10793	2.3117	1.9633	2.36564	1.49683	0.944857	1.51217
b0865071000000843	b0865	ybjP	3.70717	4.10083	3.76432	4.05191	4.09624	4.29625	3.79126	3.62333	3.78347	2.99881	2.22951	3.37059
b0866071000000844	b0866	ybjQ	3.125	3.04956	3.57288	3.44044	3.47589	3.64155	2.98049	2.61247	3.10166	1.76012	0.736442	2.05453
b0867071000000845	b0867	amiD	3.5227	2.85291	3.13797	3.46906	3.44988	3.63133	3.01567	2.55935	3.14994	1.72078	0.825082	1.93416
b0868071000000846	b0868	ybjS	1.72274	1.14893	1.21311	1.62542	1.6268	1.91292	1.53453	1.36018	1.5859	0.983695	0.481158	0.856261
b0869071000000847	b0869	ybjT	1.13921	0.81443	0.759501	0.97756	1.05707	1.32998	0.813455	0.769953	1.01983	0.511458	0.293082	0.491326
b0870071000000848	b0870	ltaE	2.05488	1.57581	1.46603	1.76211	1.85738	2.23948	1.43811	1.38768	1.7831	0.87407	0.579112	1.02197
b0871071000000849	b0871	poxB	4.25703	3.53776	3.62473	3.77542	4.08495	4.38682	3.25341	3.17531	3.68538	2.15257	1.66159	2.65541
b0872071000000850	b0872	hcr	0.451957	0.305073	0.373999	0.46121	0.360186	0.599809	0.353063	0.403381	0.315295	0.402886	0.24939	0.188151
b0873071000000851	b0873	hcp	0.434094	0.293953	0.480985	0.458034	0.426285	0.79781	0.338458	0.299941	0.379845	0.516898	0.234561	0.225621
b0874071000000852	b0874	ybjE	0.858878	0.611969	0.681991	0.780565	0.667973	0.881572	0.57108	0.670753	0.593671	0.640692	0.423336	0.472154
b0875071000000853	b0875	aqpZ	1.2025	1.70009	1.02296	1.30905	1.50585	1.87414	1.0972	1.23995	1.51048	0.913292	0.707654	0.906555
b0876071000000854	b0876	ybjD	2.60693	2.99786	2.92605	3.25954	2.92344	3.00119	2.81659	2.08821	2.39822	1.29188	0.471092	1.35825
b0877071000000855	b0877	ybjX	1.85836	2.29194	1.75218	2.04109	2.07761	2.36376	1.46949	1.40687	1.75345	0.869482	0.556438	1.13132
b0878071000000856	b0878	macA	2.24517	2.008	2.00079	2.27096	2.22762	2.35562	1.98066	1.71304	1.86858	1.02258	0.600843	1.1157
b0879071000000857	b0879	macB	1.50599	1.15072	1.0027	1.57308	1.43783	1.7328	1.14737	1.16337	1.30092	0.72236	0.504629	0.7723
b0880071000000858	b0880	cspD	4.6424	4.55552	4.53366	5.01381	4.66244	4.69764	4.57892	4.5611	4.38174	4.55986	4.24407	4.57052
b0881071000000859	b0881	clpS	4.77972	4.76924	4.61617	5.20235	4.86067	4.83253	5.01151	4.68836	4.4903	4.63442	3.56944	4.47092
b0882071000000860	b0882	clpA	5.22872	5.13798	5.09796	5.47849	5.28394	5.28834	5.37042	5.18666	4.97625	5.22071	4.51394	4.99147
b0884071000000861	b0884	infA	1.0694	0.802923	0.88255	0.872736	0.866286	1.12277	0.603128	0.735221	0.750544	0.521647	0.512192	0.51061
b0885071000000862	b0885	aat	1.6198	1.17257	1.33649	1.35172	1.51372	1.55556	1.09939	1.06743	0.994801	0.691385	0.404865	0.739832
b0886071000000863	b0886	cydC	1.05061	1.26355	1.26636	1.38105	1.27908	1.43402	1.29981	1.13498	1.15245	0.725608	0.379231	0.784758
b0887071000000864	b0887	cydD	0.832986	0.802943	0.986851	0.888488	0.869478	1.29612	0.589185	0.778674	0.756578	0.550157	0.301828	0.435566
b0888071000000865	b0888	trxB	1.51656	1.23674	1.20183	2.18145	2.05636	2.49083	2.06052	1.98332	2.30341	1.17585	1.02773	1.70502
b0889071000000866	b0889	lrp	2.9932	2.82069	2.96346	3.37495	3.06109	3.15654	2.95342	2.67946	2.76834	2.37337	1.85722	2.48381
b0890071000000867	b0890	ftsK	2.08001	1.74365	1.88497	2.40524	2.03689	2.20759	2.13326	1.83617	1.92118	1.20669	0.677098	1.28334
b0891071000000868	b0891	lolA	2.56382	2.49966	2.55623	2.89874	2.64262	2.78785	2.88305	2.69819	2.57567	2.10128	1.13314	2.21957
b0892071000000869	b0892	rarA	1.67727	1.3416	1.32379	1.63029	1.50258	1.86382	1.77097	1.86886	1.62052	1.38796	0.654999	1.462
b0893071000000870	b0893	serS	2.64166	2.83161	2.77041	2.98676	2.85406	2.82319	2.28583	1.83842	2.22746	1.26509	0.792346	1.40247
b0894071000000871	b0894	dmsA	1.26966	1.53219	1.10694	1.5797	1.2169	1.49739	1.30671	1.12196	1.10886	0.758937	0.536432	0.839568
b0895071000000872	b0895	dmsB	1.31532	1.25829	1.99558	1.94008	1.36454	1.42581	1.64258	1.22887	1.11562	0.929736	0.593968	0.959964
b0896071000000873	b0896	dmsC	2.41418	1.48387	1.67451	2.22342	1.56952	1.80178	1.85639	1.43286	1.30621	1.119	0.780998	1.06974
b0897071000000874	b0897	ycaC	2.0429	2.3531	3.05077	2.55609	2.80751	3.20272	2.19857	2.60729	2.76273	2.28343	2.61103	2.8505
b0898071000000875	b0898	ycaD	0.924028	0.509534	0.692825	0.630033	0.82245	1.15714	0.427602	0.618207	0.491524	0.304791	0.201798	0.350425
b0899071000000876	b0899	ycaM	0.373331	0.206013	0.1711	0.212792	0.264041	0.456258	0.132832	0.189664	0.103041	0.108117	0.0815993	0.0736359
b0900071000000877	b0900	ycaN	0.519842	0.409547	0.30119	0.429522	0.385334	0.402666	0.217995	0.212662	0.218946	0.0716056	0.0305386	0.0697442
b0901071000000878	b0901	ycaK	0.355494	0.476703	0.271106	0.519398	0.3077	0.505904	0.349408	0.228221	0.206404	0.238505	0.183546	0.208011
b0902071000000879	b0902	pflA	2.75412	2.83705	2.53087	2.90687	2.68131	2.93108	2.53678	2.04859	2.7401	1.51799	1.15589	1.68243
b0903071000000880	b0903	pflB	4.71146	4.58891	4.41765	4.89462	4.72527	4.89068	4.68353	4.67935	4.61136	4.41464	4.15983	4.54707
b0904071000000881	b0904	focA	2.69109	2.01456	2.19206	2.21729	2.47305	2.66615	1.82436	1.93109	2.06308	1.45529	1.20863	1.6198
b0905071000000882	b0905	ycaO	0.392715	0.284555	0.262629	0.373454	0.358416	0.64102	0.240036	0.297225	0.297038	0.150532	0.171246	0.203475
b0906071000000883	b0906	ycaP	2.31438	1.66557	1.83076	2.18703	2.24381	2.51265	1.44762	1.2032	1.66843	0.71827	0.491486	0.894254
b0907071000000884	b0907	serC	2.5701	2.74827	2.34698	2.67066	2.73393	2.93411	2.14614	2.07482	2.42029	1.45788	1.28572	1.6462
b0908071000000885	b0908	aroA	1.17295	0.944824	0.79455	1.05339	1.11263	1.41633	0.890973	1.01761	1.13123	0.548151	0.509402	0.670225
b0909071000000886	b0909	ycaL	0.135429	0.309254	0.157352	0.187459	0.177732	0.343176	0.0902285	0.18076	0.179218	0.0699989	0.047035	0.092895
b0910071000000887	b0910	cmk	1.6164	2.11723	1.65917	1.76067	1.89295	2.06227	1.16755	1.15656	1.44657	0.6882	0.638307	0.918165
b0911071000000888	b0911	rpsA	3.46184	3.88134	3.33493	3.75683	3.85263	4.17307	3.41673	3.59549	3.81693	2.9225	3.24785	3.38716
b0912071000000889	b0912	ihfB	4.86692	4.70411	4.69517	4.95684	4.85234	4.89346	4.6281	4.66014	4.5202	4.58166	4.56285	4.663
b0913071000000890	b0913	ycaI	0.352117	0.560328	0.346192	0.443568	0.371802	0.637269	0.351008	0.350198	0.344551	0.194144	0.119588	0.174817
b0914071000000891	b0914	msbA	0.640036	0.526859	0.809381	0.723609	0.725337	0.960485	0.529944	0.544742	0.688072	0.385046	0.26442	0.345867
b0915071000000892	b0915	lpxK	0.965444	1.18526	0.866473	1.20193	1.17697	1.43026	0.834624	0.777952	0.981483	0.733492	0.45862	0.585069
b0916071000000893	b0916	ycaQ	0.584856	0.391459	0.397273	0.558872	0.488209	0.750924	0.354876	0.368254	0.411676	0.315097	0.160223	0.216039
b0917071000000894	b0917	ycaR	1.84122	1.6137	1.67983	1.96407	1.83101	1.91683	1.28301	1.01815	1.34134	0.655179	0.353433	0.747119
b0918071000000895	b0918	kdsB	1.53259	1.20702	1.37187	1.56724	1.50752	1.59708	1.08799	0.954824	1.14548	0.655913	0.469196	0.629722
b0919071000000896	b0919	ycbJ	2.07962	2.44344	2.15987	2.32925	2.42291	2.32948	1.53313	1.39683	1.6053	0.733974	0.487072	0.867249
b0920071000000897	b0920	ycbC	1.0777	1.0187	1.28202	1.10416	1.14182	1.35703	0.752862	0.755481	0.821706	0.455827	0.290552	0.499498
b0921071000000898	b0921	smtA	1.6378	2.28153	1.8306	1.94203	2.00411	2.16267	1.58558	1.42548	1.64997	0.834119	0.438365	0.99698
b0922071000000899	b0922	mukF	1.10545	1.17495	1.46377	1.4753	1.41257	1.63673	1.10021	1.11587	1.20295	0.560281	0.27442	0.66862
b0923071000000900	b0923	mukE	1.24822	0.988811	1.02821	1.29698	1.21357	1.45765	1.04091	1.04898	1.10187	0.575003	0.347006	0.641128
b0924071000000901	b0924	mukB	1.78515	1.75522	1.54378	2.01545	1.75747	1.86896	1.95398	1.81607	1.65103	1.43964	0.779758	1.59748
b0925071000000902	b0925	ycbB	3.17878	3.37925	3.11064	3.53889	3.38089	3.47713	2.54961	1.73248	2.59242	1.23367	0.626485	1.22203
b0926071000000903	b0926	ycbK	3.56505	3.21565	3.08919	3.61921	3.56589	3.76937	3.13031	2.73565	3.10616	2.02828	1.43551	2.19387
b0927071000000904	b0927	ycbL	3.31966	2.91355	2.75298	3.27026	3.32004	3.5355	2.88264	2.59819	2.96894	1.92105	1.48842	2.09287
b0928071000000905	b0928	aspC	3.84371	4.03051	3.88687	4.07964	3.9882	4.19897	3.77425	3.69506	3.77474	3.05187	3.00176	3.5546
b0929071000000906	b0929	ompF	5.72957	5.73397	5.78088	5.80819	5.7462	5.72709	5.75051	5.72103	5.39012	5.73159	5.5833	5.7037
b0930071000000907	b0930	asnS	1.66737	1.84496	1.71212	1.75851	1.73656	1.80032	1.19314	1.24987	1.32092	0.726632	0.547814	0.849515
b0931071000000908	b0931	pncB	1.04452	1.47617	1.04075	1.21483	1.24008	1.63875	0.863401	1.0378	1.02197	0.6266	0.360003	0.705498
b0932071000000909	b0932	pepN	3.60563	3.79517	3.75096	4.16703	3.88058	3.9238	3.74943	3.13974	3.35944	2.21278	1.30641	2.53268
b0933071000000910	b0933	ssuB	0.540614	0.467155	0.63872	0.561261	0.554555	1.04966	0.470307	0.480848	0.806248	0.58924	0.292024	0.498118
b0934071000000911	b0934	ssuC	0.672765	0.711917	0.552066	0.839738	0.725019	1.5788	0.688847	0.706942	1.38758	0.82378	0.558104	0.95784
b0935071000000912	b0935	ssuD	0.744836	0.671623	0.934985	0.836912	0.72016	1.68312	0.671811	0.696181	1.36429	0.718234	0.60094	1.12977
b0936071000000913	b0936	ssuA	0.547021	0.134322	0.182272	0.215471	0.148385	1.30691	0.136275	0.323802	0.93426	0.158328	0.109477	0.5427
b0937071000000914	b0937	ssuE	0.248454	0.278617	0.691833	0.385521	0.325287	1.25994	0.279303	0.385625	0.863166	0.192168	0.138867	0.541239
b0938071000000915	b0938	elfA	0.232122	0.185942	0.456372	0.256442	0.265937	0.492617	0.145806	0.223013	0.118348	0.098312	0.0698694	0.0968906
b0939071000000916	b0939	elfD	0.150641	0.125778	0.256467	0.167496	0.166933	0.532153	0.0913283	0.164488	0.151841	0.0784696	0.079204	0.0920977
b0940071000000917	b0940	elfC	0.326861	0.488862	0.339903	0.402579	0.400219	0.534317	0.209461	0.279715	0.260528	0.167242	0.198188	0.181768
b0941071000000918	b0941	elfG	0.339983	0.361378	0.666218	0.472554	0.500885	0.687368	0.290998	0.453113	0.404901	0.193874	0.181472	0.178841
b0942071000000919	b0942	ycbU	0.347862	0.473265	0.293049	0.349926	0.364623	0.776262	0.26459	0.328675	0.301285	0.225758	0.233171	0.246652
b0943071000000920	b0943	ycbV	0.657281	0.39658	0.383677	0.653646	0.574095	0.82296	0.461776	0.499334	0.567411	0.328198	0.277023	0.334467
b0944071000000921	b0944	ycbF	0.378529	0.293987	0.251744	0.345664	0.320936	0.548473	0.209411	0.226289	0.215807	0.134482	0.123889	0.120079
b0945071000000922	b0945	pyrD	0.422762	0.290028	0.275832	0.39844	0.361543	0.585993	0.294874	0.430129	0.351643	0.296819	0.282252	0.261906
b0946071000000923	b0946	zapC	1.3813	1.49094	1.75055	1.59637	1.56855	1.67416	1.03378	0.907756	1.08007	0.597774	0.302182	0.599978
b0947071000000924	b0947	ycbX	1.58807	1.31937	1.38585	1.45576	1.52626	1.66518	1.11839	1.18934	1.24495	0.6741	0.435744	0.773093
b0948071000000925	b0948	rlmL	0.867416	1.29682	0.912441	1.12925	1.12676	1.47108	0.785811	0.911147	0.872177	0.683826	0.520731	0.687855
b0949071000000926	b0949	uup	0.642353	0.591144	0.818772	0.784532	0.737077	1.09628	0.549016	0.569348	0.659922	0.354777	0.275586	0.439683
b0950071000000927	b0950	pqiA	0.630095	0.544144	0.970768	0.810179	0.769648	1.19573	0.645939	0.688744	0.798668	0.457904	0.418845	0.479454
b0951071000000928	b0951	pqiB	1.25224	0.849411	0.865156	1.19807	1.18047	1.4737	1.09572	1.1316	1.20516	0.786582	0.760274	0.862749
b0952071000000929	b0952	ymbA	0.493088	0.43646	0.854602	0.680726	0.789325	1.16022	0.543978	0.771931	0.735989	0.370157	0.43248	0.484938
b0953071000000930	b0953	rmf	3.61124	3.57864	3.57368	3.973	3.73522	3.72353	3.40147	3.50051	3.37576	3.64139	3.78506	3.61234
b0954071000000931	b0954	fabA	1.70331	1.18601	1.43164	1.63504	1.57124	1.95367	1.20718	1.32013	1.56062	0.786561	0.91831	1.15669
b0955071000000932	b0955	ycbZ	0.936968	1.2067	1.0681	1.11808	1.29546	1.40417	0.7308	0.584753	0.89725	0.40718	0.341403	0.377887
b0956071000000933	b0956	matP	2.39606	2.5415	2.40453	2.65589	2.45149	2.50144	2.1983	1.87805	1.99607	1.26013	0.94168	1.44365
b0957071000000934	b0957	ompA	5.7481	5.74017	5.77856	5.82303	5.78445	5.77061	5.74647	5.74749	5.4087	5.8514	5.81115	5.74866
b0958071000000935	b0958	sulA	3.43747	3.6047	3.61578	3.5572	3.42873	3.346	2.68152	2.29657	2.60862	1.6247	0.971145	1.74885
b0959071000000936	b0959	sxy	2.04459	1.98301	2.164	2.24596	2.16645	2.17115	1.42286	1.08421	1.47103	0.712674	0.386017	0.760891
b0960071000000937	b0960	yccS	0.475483	0.508402	0.647648	0.697756	0.632281	0.830352	0.464078	0.423299	0.556705	0.319734	0.252581	0.299485
b0961071000000938	b0961	yccF	0.276671	0.332198	0.443796	0.370331	0.374607	0.801036	0.263072	0.356527	0.445741	0.410644	0.208571	0.250133
b0962071000000939	b0962	helD	1.61355	1.66359	1.93914	1.89515	1.89333	2.04933	1.37986	1.06999	1.43158	0.606589	0.284872	0.60494
b0963071000000940	b0963	mgsA	1.94421	2.17013	2.01237	2.25941	2.14441	2.18658	1.57835	1.42023	1.66706	0.891435	0.603289	1.00082
b0964071000000941	b0964	yccT	1.76361	1.85113	2.28202	1.48383	1.95099	1.87733	0.820137	0.889192	1.10446	0.502619	0.341346	0.57891
b0965071000000942	b0965	yccU	3.0075	3.60135	3.30392	3.60675	3.53878	3.6775	2.86457	3.04976	3.20324	2.83091	2.73241	3.13151
b0966071000000943	b0966	hspQ	3.28273	3.51934	3.19904	3.5857	3.5292	3.62898	3.14959	3.03014	3.12563	2.73587	2.22265	2.91974
b0967071000000944	b0967	rlmI	1.12356	0.817432	0.836898	0.963155	0.985075	1.14215	0.747	0.813811	0.838923	0.556595	0.476769	0.677241
b0968071000000945	b0968	yccX	1.37076	1.34689	1.62321	1.62549	1.55803	1.75158	1.26909	1.12793	1.28046	0.760414	0.506197	0.910044
b0969071000000946	b0969	tusE	1.32435	1.14755	1.63273	1.53965	1.49113	1.64687	1.14126	1.12222	1.29486	0.715083	0.475619	0.863712
b0970071000000947	b0970	yccA	3.0073	2.67945	2.29167	2.4283	2.88805	3.10008	1.8273	2.18928	2.58594	1.31088	1.24852	1.82877
b0972071000000948	b0972	hyaA	4.81816	4.86848	5.1559	5.20272	5.13521	5.31777	4.94615	4.456	4.89248	3.43935	2.04822	3.97311
b0973071000000949	b0973	hyaB	3.04657	3.425	2.88192	3.5256	3.37958	3.68826	3.46114	3.13752	3.45915	2.02234	0.868704	2.59802
b0974071000000950	b0974	hyaC	4.06132	3.7248	3.5553	4.25329	4.00543	4.3518	4.33672	4.12913	4.20288	3.34379	1.60156	3.72718
b0975071000000951	b0975	hyaD	3.48949	3.17827	3.20896	3.64792	3.50418	3.71799	3.59402	3.55234	3.5193	2.73463	1.17006	3.06927
b0976071000000952	b0976	hyaE	2.04776	2.30748	2.01379	2.47838	2.31115	2.57993	2.4668	2.45052	2.36515	1.63269	0.511003	1.97483
b0977071000000953	b0977	hyaF	1.86679	2.32523	1.93423	2.49664	2.28872	2.69119	2.57753	2.74418	2.47931	2.05632	0.880721	2.41956
b0978071000000954	b0978	appC	2.38609	1.70496	1.91203	2.24729	2.30869	2.69233	2.24197	2.62722	2.45788	2.2339	1.28694	2.58777
b0979071000000955	b0979	appB	2.0978	2.63876	1.97558	2.59711	2.55122	3.03995	2.72503	3.02489	2.85553	2.94764	1.85833	3.17077
b0980071000000957	b0980	appA	1.36212	1.37814	1.84145	1.87664	1.79672	2.17122	1.97966	2.31004	2.03289	2.44531	1.36687	2.5215
b0981071000000958	b0981	etk	0.457492	0.596178	0.425403	0.576984	0.596011	0.834923	0.503984	0.547332	0.506199	0.427994	0.345639	0.432854
b0982071000000959	b0982	etp	0.553671	0.558091	0.96713	0.783119	0.751951	1.03891	0.585069	0.764606	0.618955	0.455421	0.406452	0.400093
b0983071000000960	b0983	gfcE	0.254201	0.565844	0.251625	0.369045	0.391898	0.645622	0.179908	0.403933	0.345388	0.190478	0.200673	0.185155
b0984071000000961	b0984	gfcD	0.27753	0.228535	0.180541	0.215977	0.201662	0.374155	0.186626	0.237555	0.29946	0.208859	0.122417	0.106979
b0985071000000962	b0985	gfcC	0.284274	0.224733	0.15117	0.216787	0.207065	0.39911	0.160813	0.226824	0.188636	0.230588	0.114039	0.121745
b0986071000000963	b0986	gfcB	0.202679	0.096777	0.0903761	0.127377	0.100114	0.436933	0.0712869	0.183522	0.134447	0.130503	0.0587938	0.0635137
b0987071000000964	b0987	gfcA	0.299149	0.366918	0.564798	0.50833	0.418852	0.707781	0.348854	0.420076	0.432949	0.315225	0.225817	0.178082
b0988071000000966	b0988	insB1	2.19046	1.94078	1.93168	2.19001	2.16076	2.28468	1.8033	1.62318	1.84906	1.42426	0.962385	1.29031
b0989071000000967	b0989	cspH	0.225634	0.408046	0.304213	0.324985	0.22265	0.516086	0.199753	0.310296	0.234109	0.18549	0.166125	0.149134
b0990071000000968	b0990	cspG	0.194935	0.13153	0.24617	0.235395	0.122244	0.261645	0.098442	0.197698	0.180688	0.120216	0.114908	0.100023
b0991071000000969	b0991	ymcE	0.161678	0.180216	0.251849	0.208383	0.141153	0.254732	0.118626	0.235989	0.11436	0.179417	0.130137	0.114447
b0992071000000971	b0992	yccM	0.489015	0.251913	0.293877	0.414363	0.347398	0.716942	0.296103	0.351903	0.263931	0.256314	0.150199	0.164894
b0993071000000972	b0993	torS	0.585004	0.703249	0.883299	0.818617	0.721695	1.1178	0.576695	0.573357	0.582311	0.505672	0.285512	0.37879
b0994071000000973	b0994	torT	1.36968	1.54306	1.23204	1.51444	1.49993	1.49542	1.06243	0.786002	0.990658	0.592345	0.270202	0.507606
b0995071000000974	b0995	torR	1.4856	1.23567	1.1344	1.28674	1.34487	1.30481	0.824588	0.782908	0.901791	0.642577	0.353528	0.501048
b0996071000000975	b0996	torC	0.377188	0.446902	0.254451	0.321836	0.355144	0.640376	0.249775	0.25766	0.177225	0.408472	0.130688	0.14249
b0997071000000976	b0997	torA	0.648886	0.837591	0.566606	0.740036	0.754608	0.940031	0.6536	0.730387	0.622616	0.47298	0.253878	0.310191
b0998071000000977	b0998	torD	0.47311	0.54691	0.400168	0.612987	0.524752	0.68232	0.461916	0.399149	0.417668	0.374967	0.153534	0.232464
b0999071000000978	b0999	cbpM	3.50995	3.80571	3.46195	3.86447	3.78432	3.93737	3.2803	2.75451	3.30988	2.09851	1.21526	2.2623
b1000071000000979	b1000	cbpA	3.00452	3.0224	3.55365	3.38972	3.3712	3.69037	2.82999	2.39612	3.00151	1.51497	0.82778	1.88956
b1001071000000980	b1001	yccE	0.0707383	-0.00817157	0.0668634	0.0350735	0.0292376	0.186211	0.0368447	0.146441	0.0659424	-0.00216796	0.00279282	0.0411055
b1002071000000981	b1002	agp	4.78893	4.78473	4.99281	5.19325	5.06858	5.2136	5.00491	4.91008	4.81275	4.63636	4.37523	4.7714
b1003071000000982	b1003	yccJ	3.69199	3.51946	4.03527	3.9955	4.01125	4.20088	3.6326	3.7499	3.81995	3.22482	3.20052	3.67072
b1004071000000983	b1004	wrbA	4.53019	5.02222	4.68071	4.88251	4.96018	5.14167	4.51416	4.6927	4.72501	4.13629	4.13589	4.54397
b1006071000000985	b1006	rutG	1.06271	1.00337	1.41204	1.37609	1.44223	1.45681	1.16582	1.07074	1.1994	0.970834	0.629621	0.799065
b1007071000000986	b1007	rutF	0.662331	0.774455	0.624368	0.901504	0.760429	0.88438	0.647393	0.631141	0.695037	0.531713	0.424583	0.371065
b1008071000000987	b1008	rutE	0.442523	0.534645	0.434144	0.598057	0.511433	0.619354	0.505239	0.522931	0.42062	0.453446	0.36793	0.326579
b1009071000000988	b1009	rutD	0.408653	0.316575	0.304148	0.375001	0.339512	0.51154	0.322594	0.458315	0.315236	0.376623	0.243108	0.191801
b1010071000000989	b1010	rutC	0.38782	0.501827	0.627882	0.554954	0.472793	0.745605	0.422085	0.581596	0.543421	0.456124	0.243528	0.2699
b1011071000000990	b1011	rutB	0.378291	0.613363	0.541162	0.604986	0.48737	0.742143	0.425243	0.376702	0.364666	0.411443	0.137241	0.252528
b1012071000000991	b1012	rutA	0.608623	0.433037	0.567039	0.573982	0.518443	0.830716	0.516468	0.49235	0.42797	0.487571	0.196776	0.271663
b1013071000000992	b1013	rutR	1.19242	1.27911	1.49555	1.46684	1.4345	1.51145	0.937139	0.808749	0.94704	0.535212	0.230261	0.493898
b1014071000000993	b1014	putA	1.51834	1.11926	1.04776	1.59636	1.16586	1.31153	1.35176	0.874372	1.06089	0.661522	0.392802	0.56875
b1015071000000994	b1015	putP	3.32396	3.4179	3.13651	3.61516	3.30484	3.3724	3.0742	2.5538	2.84066	1.96714	1.34656	2.04262
b1018071000000996	b1018	efeO	0.425473	0.200711	0.242808	0.330389	0.335973	0.631439	0.237903	0.326449	0.374193	0.265579	0.169649	0.176736
b1019071000000997	b1019	efeB	0.352232	0.474299	0.311782	0.403783	0.396615	0.516451	0.318551	0.365869	0.365966	0.255889	0.179416	0.195558
b1020071000000998	b1020	phoH	3.85073	4.02541	3.82511	4.4567	4.23908	4.21263	4.13622	3.91954	3.81673	3.76337	3.17043	3.55267
b1021071000000999	b1021	pgaD	0.661354	0.434237	0.47977	0.690228	0.661539	0.813173	0.546283	0.505107	0.617801	0.278229	0.175987	0.343649
b1022071000001000	b1022	pgaC	0.274465	0.539023	0.287124	0.46234	0.441864	0.724841	0.393875	0.38747	0.424295	0.218349	0.138678	0.236036
b1023071000001001	b1023	pgaB	0.138809	0.149446	0.287665	0.257206	0.187336	0.599222	0.173954	0.269619	0.110871	0.0859865	0.0413335	0.128714
b1024071000001002	b1024	pgaA	0.193848	0.404531	0.202439	0.273365	0.210894	0.53993	0.198118	0.343678	0.222993	0.128556	0.0696995	0.116568
b1025071000001003	b1025	ycdT	0.311414	0.268023	0.361443	0.388584	0.350368	0.517695	0.199473	0.171697	0.224567	0.0967077	0.049503	0.0978346
b1028071000001006	b1028	ymdE	0.0219303	0.0735984	0.101695	0.0282173	0.0390161	0.282202	0.0240871	0.0852533	0.0883677	0.128503	0.0182259	0.0252431
b1029071000001007	b1029	ycdU	0.308329	0.139139	0.236587	0.228251	0.166325	0.428619	0.137099	0.243397	0.237963	0.330256	0.124028	0.142163
b1033071000001008	b1033	ghrA	3.56332	3.80056	3.47294	3.73105	3.68668	3.82238	3.37449	2.98582	3.29287	2.06872	1.28897	2.32565
b1034071000001009	b1034	ycdX	2.59759	3.01055	2.7086	2.99987	2.96408	3.10862	2.63367	2.35934	2.62584	1.58998	1.19215	1.81113
b1035071000001010	b1035	ycdY	1.13128	1.55923	1.35834	1.59084	1.47534	1.77078	1.31568	1.28291	1.45597	0.788166	0.580872	0.882725
b1036071000001011	b1036	ycdZ	1.26152	1.8351	1.36649	1.49146	1.51925	1.72757	1.2821	1.39292	1.42623	0.909664	0.743314	1.02186
b1037071000001012	b1037	csgG	0.354262	0.669296	0.410708	0.531716	0.484655	0.960889	0.375169	0.580459	0.515205	0.290687	0.261018	0.421205
b1038071000001013	b1038	csgF	0.119779	0.441401	0.131003	0.151943	0.22991	0.608183	0.101638	0.304089	0.386323	0.0701324	0.129309	0.211678
b1039071000001014	b1039	csgE	0.21426	0.278126	0.743911	0.317306	0.529731	1.07761	0.198376	0.416698	0.653767	0.171349	0.197888	0.37687
b1040071000001015	b1040	csgD	0.117374	0.458656	0.2143	0.154895	0.297724	0.738314	0.112371	0.222225	0.312364	0.0883919	0.0626616	0.181738
b1041071000001016	b1041	csgB	0.101464	0.248171	0.0913289	0.183303	0.12195	0.329514	0.145098	0.164089	0.208578	0.132768	0.0977679	0.102436
b1042071000001017	b1042	csgA	1.2789	1.11259	1.29563	1.47022	1.22117	1.47937	1.20119	1.26059	1.06082	1.15201	1.02953	1.10034
b1043071000001018	b1043	csgC	0.0326718	0.0609513	0.181742	0.0478668	0.0321028	0.258555	0.0187671	0.125212	0.159742	0.0868114	0.00120321	0.0701271
b1044071000001019	b1044	ymdA	0.621203	0.607375	0.833302	0.77871	0.652785	0.76689	0.544717	0.536749	0.553134	0.447811	0.270522	0.359521
b1045071000001020	b1045	ymdB	2.48895	2.50616	2.8246	2.76696	2.87996	3.05942	2.14841	1.78016	2.2956	1.13478	0.708727	1.33642
b1046071000001021	b1046	clsC	0.952264	1.52289	1.09264	1.45202	1.46613	1.77039	1.00399	0.819893	1.152	0.354826	0.212275	0.433405
b1047071000001022	b1047	opgC	0.224965	0.42797	0.22452	0.246112	0.261948	0.513622	0.158366	0.305447	0.2907	0.175379	0.11683	0.1505
b1048071000001023	b1048	opgG	2.48515	3.16168	2.88128	3.12177	3.1466	3.38265	2.85551	2.75062	3.10208	2.18949	1.5395	2.28831
b1049071000001024	b1049	opgH	1.23091	1.53102	1.1359	1.58725	1.59184	1.88614	1.52767	1.60224	1.67776	1.31946	0.954007	1.35991
b1050071000001025	b1050	yceK	4.41048	4.99218	4.56005	4.84138	4.86735	5.09878	4.56613	4.71585	4.69426	4.54603	4.44017	4.79698
b1051071000001026	b1051	msyB	5.04649	4.94317	5.32934	5.25249	5.26493	5.33906	5.0633	5.13635	4.94162	5.05767	4.97809	5.2464
b1053071000001027	b1053	mdtG	0.608151	0.396334	0.379912	0.386993	0.517276	0.942298	0.312401	0.498656	0.301806	0.2639	0.165377	0.188236
b1054071000001028	b1054	waaM	1.4868	1.4367	1.65348	1.61973	1.55985	1.69267	1.1239	1.04701	1.11457	0.87685	0.573975	0.768791
b1055071000001029	b1055	yceA	0.567281	0.299887	0.321771	0.424509	0.476662	0.532013	0.240811	0.395913	0.367397	0.234448	0.164014	0.210543
b1056071000001030	b1056	yceI	0.295759	0.462896	0.365518	0.380968	0.377647	0.583441	0.229866	0.321921	0.558311	0.249316	0.239169	0.296273
b1057071000001031	b1057	yceJ	0.423453	0.191977	0.208517	0.307902	0.234504	0.592431	0.203225	0.316428	0.298017	0.21263	0.156648	0.149288
b1058071000001032	b1058	yceO	0.0592128	-0.00899918	0.0121876	0.00336743	0.015737	0.222125	-0.0145213	0.00624527	0.126408	0.00547003	-0.00643166	0.0223293
b1059071000001033	b1059	solA	1.97374	1.77491	1.85036	1.98022	1.88033	1.89628	1.56625	1.56855	1.53079	0.994967	0.872426	1.23301
b1060071000001034	b1060	bssS	3.36089	3.07145	3.0553	3.44829	3.40421	3.56152	3.13082	3.23898	3.15685	3.00463	2.66986	3.23874
b1061071000001035	b1061	dinI	0.535333	0.424564	0.424118	0.472237	0.420972	0.521373	0.25572	0.350841	0.329227	0.211236	0.116018	0.17615
b1062071000001036	b1062	pyrC	0.442235	0.584093	0.511896	0.508457	0.522633	0.655988	0.404833	0.644209	0.449535	0.433441	0.417265	0.430901
b1063071000001037	b1063	yceB	0.751391	0.846944	0.643	0.758376	0.726858	0.848804	0.521997	0.544466	0.645929	0.415404	0.267935	0.41072
b1064071000001038	b1064	grxB	2.66853	2.56917	3.1616	2.94593	3.00134	3.41834	2.59683	2.82494	2.95437	2.41307	2.58108	2.86801
b1065071000001039	b1065	mdtH	0.845836	0.968101	0.731892	0.968704	0.91458	1.10179	0.682656	0.521571	0.768523	0.566894	0.257208	0.275278
b1066071000001040	b1066	rimJ	3.37074	3.62108	3.49167	3.85814	3.65365	3.71116	3.21301	2.59618	3.06025	1.6673	0.836178	1.90433
b1067071000001041	b1067	yceH	3.72527	3.87843	3.83996	4.35224	3.92621	3.90902	4.001	3.32437	3.44598	2.75577	1.1481	2.6646
b1068071000001042	b1068	yceM	3.15053	2.94328	3.05085	3.49357	3.11476	3.15493	3.29805	2.67305	2.75184	1.90333	0.750082	1.81555
b1069071000001043	b1069	murJ	0.900127	0.501274	0.519848	0.770865	0.581968	0.783661	0.536894	0.59282	0.687099	0.50549	0.248968	0.289198
b1070071000001044	b1070	flgN	5.1998	5.09202	5.07738	4.73615	5.02368	4.71384	3.53249	3.39051	3.65017	2.88042	2.42902	3.02927
b1071071000001045	b1071	flgM	4.64457	4.53997	4.62721	4.27137	4.36079	3.94851	3.23418	2.80248	2.94933	2.27241	1.49641	2.26162
b1072071000001046	b1072	flgA	3.49801	3.13424	3.1917	3.48821	3.00292	2.86958	2.76237	2.13683	2.24762	1.63227	0.866155	1.51418
b1073071000001047	b1073	flgB	3.51905	3.70639	3.57028	3.7931	3.4242	3.24734	2.83511	2.1728	2.53697	1.544	0.883971	1.40477
b1074071000001048	b1074	flgC	4.66687	4.51629	4.59377	4.80638	4.477	4.39664	4.26379	3.38745	3.83083	2.83342	2.16972	2.63632
b1075071000001049	b1075	flgD	4.26154	4.4183	4.20841	4.58899	4.13306	4.08643	4.17287	3.31974	3.66086	2.69952	2.04911	2.59206
b1076071000001050	b1076	flgE	3.79236	3.7325	3.70543	4.15635	3.65414	3.74586	4.029	3.3195	3.55189	2.7296	2.06608	2.73668
b1077071000001051	b1077	flgF	2.98039	2.93955	3.08797	3.46814	3.07741	3.21628	3.59594	3.0839	3.20768	2.57734	1.98125	2.56581
b1078071000001052	b1078	flgG	3.3741	3.25616	3.27682	3.63933	3.26973	3.26969	3.79971	3.45637	3.22827	2.97112	2.01187	2.80857
b1079071000001053	b1079	flgH	1.91589	1.95567	1.87605	2.28086	1.99076	1.99067	2.24814	2.05737	1.83791	1.71972	0.958611	1.62041
b1080071000001054	b1080	flgI	1.10663	1.33361	1.17092	1.5738	1.24873	1.54988	1.63326	1.74787	1.29844	1.43765	0.792891	1.30394
b1081071000001055	b1081	flgJ	1.45995	1.74786	1.65328	1.88416	1.63415	1.66567	1.89399	1.92924	1.61281	1.84649	0.908386	1.53806
b1082071000001056	b1082	flgK	4.708	4.95366	4.87373	4.61583	4.90538	4.71159	3.11571	2.94818	3.34166	2.51502	1.83878	2.51032
b1083071000001057	b1083	flgL	5.50742	5.54151	5.57975	5.66678	5.61984	5.6213	5.2933	4.69537	5.18119	3.87403	3.18738	4.09161
b1084071000001058	b1084	rne	2.39081	2.03481	1.9564	2.38274	2.34457	2.65633	2.3194	2.16447	2.42183	1.32005	0.826019	1.54964
b1085071000001059	b1085	yceQ	1.49196	1.68081	2.05707	1.53587	1.83773	2.01819	0.879778	0.849523	1.24456	0.470642	0.247426	0.571026
b1086071000001060	b1086	rluC	0.4198	0.46137	0.715332	0.518373	0.562489	0.791089	0.313555	0.403284	0.412941	0.203859	0.11956	0.196285
b1087071000001061	b1087	yceF	2.12886	2.11942	2.45701	2.23548	2.24916	2.25283	1.6624	1.53525	1.62812	1.08934	0.808742	1.25034
b1088071000001062	b1088	yceD	3.36066	3.13583	3.18727	3.58591	3.3376	3.60409	3.22625	3.10301	3.13147	2.90359	2.47092	3.01543
b1089071000001063	b1089	rpmF	2.21783	2.44527	2.14172	2.61422	2.23424	2.14284	2.20908	1.90329	1.85956	1.94382	1.47993	1.74865
b1090071000001064	b1090	plsX	0.59469	1.09268	0.630738	0.849132	0.901455	1.32448	0.686019	0.736835	0.976684	0.574425	0.39252	0.590862
b1091071000001065	b1091	fabH	2.12112	2.47229	1.96392	2.41372	2.43783	2.70826	1.93269	1.88996	2.19911	1.03133	0.8999	1.33432
b1092071000001066	b1092	fabD	2.45534	2.45189	2.83517	2.91479	2.7897	3.09308	2.7496	2.71805	2.88516	1.80528	1.41241	2.24586
b1093071000001067	b1093	fabG	2.83797	3.40844	2.98158	3.40833	3.38083	3.69504	3.08014	2.90612	3.25697	2.35008	1.85904	2.74632
b1094071000001068	b1094	acpP	4.70886	4.87522	4.62781	4.99551	4.88437	4.99996	4.64363	4.49875	4.60296	4.0912	3.83447	4.42144
b1095071000001069	b1095	fabF	2.61297	2.78381	3.01775	3.10067	3.01083	3.32156	2.91344	2.77166	3.03075	2.19565	2.15827	2.58185
b1096071000001070	b1096	pabC	1.32877	1.2763	1.61814	1.47842	1.53062	1.60045	1.04385	1.05435	1.1523	0.679337	0.524928	0.837019
b1097071000001071	b1097	yceG	0.650725	1.03352	0.661871	0.915837	0.899153	1.15746	0.678317	0.71106	0.741767	0.469706	0.346287	0.465154
b1098071000001072	b1098	tmk	1.62126	2.00104	1.67755	2.11994	1.92624	2.14047	1.79429	1.52555	1.72712	0.941387	0.628123	1.10724
b1099071000001073	b1099	holB	0.964401	1.02536	1.27458	1.3042	1.22456	1.455	1.13528	0.947073	1.08551	0.577384	0.425641	0.608919
b1100071000001074	b1100	ycfH	1.6883	1.53299	1.43244	1.80274	1.66274	1.89373	1.78885	1.80152	1.61406	1.3763	1.21972	1.51439
b1101071000001075	b1101	ptsG	2.32995	2.17664	2.66186	2.69444	2.63365	3.03011	2.27123	2.19233	2.62814	1.60684	1.70518	1.95342
b1102071000001076	b1102	fhuE	0.339517	0.420731	0.531885	0.767938	0.524375	0.832556	0.482059	0.389197	0.506266	0.29027	0.272999	0.223932
b1103071000001077	b1103	hinT	2.24476	2.76407	2.30472	2.76901	2.70384	3.08354	2.52211	2.37913	2.70481	1.83226	1.47806	2.21242
b1104071000001078	b1104	ycfL	4.29677	4.31365	4.74741	4.78875	4.63385	5.02425	4.63301	4.47364	4.66454	3.99475	3.58987	4.3267
b1105071000001079	b1105	lpoB	3.85448	3.92403	4.25701	4.32454	4.24378	4.49807	4.19027	4.03394	4.13362	3.60811	3.25625	3.86499
b1106071000001080	b1106	thiK	1.38551	1.38632	1.86312	1.62039	1.68406	1.99631	1.39864	1.3225	1.58874	0.838721	0.676123	0.987804
b1107071000001081	b1107	nagZ	2.52619	2.86317	2.48781	2.94932	2.83617	3.0401	2.5379	2.27824	2.56655	1.50814	1.1932	1.81071
b1108071000001082	b1108	ycfP	4.30891	4.68834	4.58053	4.70382	4.60167	4.7733	4.44416	4.14766	4.29554	3.49319	2.83355	3.84189
b1109071000001083	b1109	ndh	1.75104	1.58741	1.9688	1.92689	1.77807	1.84465	1.47233	1.27503	1.40054	0.837585	0.582619	0.881597
b1110071000001084	b1110	ycfJ	1.54644	1.59694	1.77112	2.06664	1.63315	1.56407	1.63319	1.36606	1.24385	1.47594	1.00731	1.09201
b1111071000001085	b1111	ycfQ	3.5006	3.37118	3.6865	3.48661	3.52067	3.47278	2.61159	2.27098	2.68138	1.567	1.03914	1.69903
b1112071000001086	b1112	bhsA	0.318541	0.321995	0.634247	0.295688	0.268433	0.565002	0.164523	0.280047	0.166643	0.180044	0.119846	0.159423
b1113071000001087	b1113	ycfS	1.38451	0.735649	1.01299	0.908485	1.11672	1.41827	0.611238	0.783368	0.945726	0.480261	0.449992	0.618894
b1114071000001088	b1114	mfd	1.23073	1.59287	1.22833	1.56259	1.68125	1.78089	1.25363	1.14109	1.34153	0.548692	0.422167	0.655666
b1115071000001089	b1115	ycfT	0.19514	0.31086	0.388495	0.258357	0.291946	0.681553	0.139927	0.319494	0.175892	0.328252	0.103993	0.135469
[truncated: 3,217 more rows]

## Sheet: mRNA concentration P3
ln[mRNA] measured after addition of rifampicin during acetate consumption (P3)
[truncated: 4,256 more rows]

[truncated: 2 more sheets: mRNA concentration P4, mRNA half-life]
