# Supplementary material for: Genomewide Stabilization of mRNA during a “Feast-to-Famine” Growth Transition in Escherichia coli
Source: mSphere. 2020 May 20;5(3):e00276-20. doi: 10.1128/mSphere.00276-20 (PMC7380570; doi:10.1128/mSphere.00276-20)
Supplement: DATA SET S2 [file mSphere.00276-20-sd002.xlsx]

## Sheet: GO_enrichment
Data S2: Functional enrichment analysis up and downregulated gene expression during the glucose-acetate-starvation culture
P2 versus P1: Upregulated Functions							P3 versus P2: Upregulated Functions							P4 versus P3: Upregulated Functions
General function	GO Term	Annotated	Significant	Expected	Adjusted p-value		General function	GO Term	Annotated	Significant	Expected	Adjusted p-value		General function	GO Term	Annotated	Significant	Expected	Adjusted p-value
Metabolism	histidine biosynthetic process	7	7	0.58	2.6e-08		Metabolism	monosaccharide transport	38	2	0.12	0.0061		Metabolism	branched-chain amino acid biosynthetic process	11	3	0.3	0.0027
	fermentation	8	6	0.67	7.6e-06			succinyl-CoA metabolic process	3	1	0.01	0.0098			putrescine transport	13	3	0.35	0.0045
	glycerol-3-phosphate catabolic process	4	4	0.33	4.7e-05			succinate metabolic process	4	1	0.01	0.0131			dicarboxylic acid catabolic process	7	2	0.19	0.014
	fatty acid beta-oxidation	11	6	0.92	0.0001			nucleoside triphosphate biosynthetic process	4	1	0.01	0.0131			glutamate metabolic process	10	2	0.27	0.0285
	galactarate catabolic process	3	3	0.25	0.00057			tricarboxylic acid cycle	6	1	0.02	0.0196			glutamine family amino acid catabolic process	10	2	0.27	0.0285
	carbohydrate transport	94	25	7.86	0.00119		Other	DNA import into cell involved in transformation	3	1	0.01	0.0098		Response to stress	regulation of intracellular pH	6	4	0.16	7.1e-06
	polyol transport	7	4	0.58	0.00135			quorum sensing	3	1	0.01	0.0098			response to pH	25	4	0.68	0.0096
	glycerol-3-phosphate transmembrane transport	5	3	0.42	0.00506										response to hydrogen peroxide	12	2	0.33	0.0403
	arabinose transmembrane transport	5	3	0.42	0.00506		P3 versus P2: Downregulated Functions							Motility	bacterial-type flagellum-dependent swarming motility	10	3	0.27	0.002
	6-sulfoquinovose(1-) catabolic process	6	3	0.5	0.0095		General function	GO Term	Annotated	Significant	Expected	Adjusted p-value			regulation of single-species biofilm formation	14	3	0.38	0.0056
	aldonic acid catabolic process	13	4	1.09	0.0185		Metabolism	alpha-amino acid biosynthetic process	64	32	12.7	1.5e-07		Protein biosynthesis	ribosome assembly	34	14	0.93	2.2e-14
	dicarboxylic acid catabolic process	7	5	0.58	0.01912			aromatic amino acid family metabolic process	15	10	2.98	9.9e-05			translation	73	10	1.99	7.7e-05
	glycerophosphodiester transmembrane transport	3	2	0.25	0.01969			lipopolysaccharide biosynthetic process	38	16	7.54	0.0013		Transport	protein transmembrane transport	9	2	0.24	0.0232
	D-glucarate catabolic process	3	2	0.25	0.01969			glycerol-3-phosphate catabolic process	4	4	0.79	0.00153
	glycoside transport	3	2	0.25	0.01969			phenylalanine transport	5	4	0.99	0.00646		P4 versus P3: Downregulated Functions
	gluconate transmembrane transport	3	2	0.25	0.01969			isoleucine transport	5	4	0.99	0.00646		General function	GO Term	Annotated	Significant	Expected	Adjusted p-value
	galactose transmembrane transport	4	2	0.33	0.03723			indole-containing compound metabolic process	8	4	1.59	0.00778		Metabolism	histidine biosynthetic process	7	7	0.32	3.5e-10
	hexitol catabolic process	4	2	0.33	0.03723			leucine import across plasma membrane	3	3	0.6	0.00778			arginine biosynthetic process	5	4	0.23	2e-05
	malate metabolic process	4	2	0.33	0.03723			regulation of cellular amino acid metabolic process	3	3	0.6	0.00778			methionine metabolic process	7	4	0.32	0.00013
Respiration	anaerobic respiration	47	11	3.93	0.00123			allose transport	3	3	0.6	0.00778			homoserine metabolic process	4	3	0.18	0.00037
Motility	single-species biofilm formation on inanimate substrate	13	4	1.09	0.0185			cysteine metabolic process	11	6	2.18	0.01102			serine family amino acid biosynthetic process	13	4	0.6	0.00218
Response to stress	cellular response to hydrogen peroxide	8	3	0.67	0.02347			fucose catabolic process	6	4	1.19	0.01636			galactarate catabolic process	3	2	0.14	0.00609
	response to starvation	29	6	2.42	0.02933			L-valine transmembrane transport	4	3	0.79	0.0265			D-glucarate catabolic process	3	2	0.14	0.00609
	response to alcohol	4	2	0.33	0.03723			selenocysteine metabolic process	4	3	0.79	0.0265			maltose transport	3	2	0.14	0.00609
	cellular response to UV	4	2	0.33	0.03723			aldonic acid catabolic process	13	6	2.58	0.0286			L-arginine import across plasma membrane	3	2	0.14	0.00609
Other	intracellular pH elevation	4	3	0.33	0.00216			glutathione metabolic process	7	4	1.39	0.03225			polysaccharide transport	3	2	0.14	0.00609
	DNA import into cell involved in transformation	3	2	0.25	0.01969		Respiration	anaerobic respiration	47	24	9.33	1.3e-06			polyol metabolic process	8	4	0.37	0.0114
	regulation of gene expression	243	31	20.31	0.02608			electron transport chain	19	12	3.77	4.2e-05			D-amino acid transport	4	2	0.18	0.01182
	regulation of mRNA stability	4	2	0.33	0.03723		Motility	chemotaxis	11	9	2.18	1.7e-05			methionine transport	4	2	0.18	0.01182
	cellular response to metal ion	10	3	0.84	0.0444			bacterial-type flagellum-dependent cell motility	44	18	8.73	0.00098			glycolate catabolic process	4	2	0.18	0.01182
							Chromosome organization	chromosome organization	11	6	2.18	0.00152			hexitol catabolic process	4	2	0.18	0.01182
	P2 versus P1: Downregulated Functions							chromosome segregation	6	4	1.19	0.01636			cysteine metabolic process	11	3	0.51	0.01189
	GO Term	Annotated	Significant	Expected	Adjusted p-value		Protein biosynthesis	translation	73	35	14.49	3.6e-08			tryptophan biosynthetic process	5	2	0.23	0.01912
Metabolism	organonitrogen compound biosynthetic process	271	188	103.64	1.1e-18			ribosomal small subunit biogenesis	10	5	1.98	0.03148			L-fucose catabolic process	5	2	0.23	0.01912
	amide biosynthetic process	104	76	39.77	2.4e-11			protein homooligomerization	43	14	8.54	0.03273			lysine biosynthetic process via diaminopimelate	7	2	0.32	0.0378
	nucleotide biosynthetic process	33	25	12.62	0.00012		Ion Transport	molybdate ion transport	3	3	0.6	0.00778			L-alpha-amino acid transmembrane transport	11	4	0.51	0.04722
	valine metabolic process	13	11	4.97	0.00082		Other	organelle assembly	41	27	8.14	1.2e-10		Motility	chemotaxis	11	5	0.51	6.9e-05
	organophosphate biosynthetic process	71	50	27.15	0.00197			regulation of cellular protein metabolic process	39	16	7.74	0.00206			bacterial-type flagellum-dependent cell motility	44	6	2.02	0.01385
	sulfur compound biosynthetic process	30	20	11.47	0.00216			fatty acid beta-oxidation	11	6	2.18	0.01102			bacterial-type flagellum assembly	7	2	0.32	0.0378
	sulfate transport	6	6	2.29	0.00309			posttranscriptional regulation of gene expression	35	13	6.95	0.01497		Post-translational modifications	regulation of protein modification process	4	2	0.18	0.01182
	amide transport	58	33	22.18	0.00641			response to amino acid	7	4	1.39	0.03225			cellular protein complex assembly	15	3	0.69	0.02869
	phenylalanine transport	5	5	1.91	0.00812										positive regulation of cellular protein metabolic process	8	2	0.37	0.04891
	peptidoglycan metabolic process	32	19	12.24	0.01186										post-translational protein modification	8	2	0.37	0.04891
	dicarboxylic acid biosynthetic process	14	10	5.35	0.01208									Respiration	aerobic respiration	20	4	0.92	0.01154
	valine transport	7	6	2.68	0.01459									Ion transport	molybdate ion transport	3	3	0.14	9.4e-05
	chorismate metabolic process	7	6	2.68	0.01459
	ribonucleoside biosynthetic process	12	10	4.59	0.01868
	isoprenoid biosynthetic process	8	8	3.06	0.02104
	nucleoside monophosphate biosynthetic process	7	7	2.68	0.0211
	glucose import across plasma membrane	4	4	1.53	0.0213
rRNA processing	rRNA base methylation	19	19	7.27	1e-08
	rRNA processing	36	34	13.77	0.0023
Small molecules biosynthesis	coenzyme biosynthetic process	58	44	22.18	4.8e-08
	vitamin biosynthetic process	38	28	14.53	1.4e-05
	catechol-containing compound biosynthetic process	6	6	2.29	0.00309
Response to stress	response to radiation	70	44	26.77	2e-05
Ion transport	iron ion transport	12	11	4.59	0.00019
	potassium ion transmembrane transport	8	8	3.06	0.00045
	iron coordination entity transport	19	15	7.27	0.00243
	ATP hydrolysis coupled cation transmembrane transport	6	6	2.29	0.00309
	iron ion homeostasis	10	8	3.82	0.00887
Other	ribonucleoprotein complex assembly	35	34	13.39	9.3e-14
	tRNA processing	52	41	19.89	1.8e-09
	ribosomal small subunit biogenesis	10	10	3.82	6.5e-05
	lipid localization	21	16	8.03	0.00044
	cellular metabolic compound salvage	11	10	4.21	0.00047
	import across plasma membrane	13	12	4.97	0.00261
	macromolecule methylation	42	38	16.06	0.00269
	DNA replication	24	16	9.18	0.0067
	enzyme-directed rRNA pseudouridine synthesis	5	5	1.91	0.00812
	spermidine transport	5	5	1.91	0.00812
	glutathione transmembrane transport	5	5	1.91	0.00812
	pigment biosynthetic process	9	7	3.44	0.01894
