# Supplementary material for: Genomewide Stabilization of mRNA during a “Feast-to-Famine” Growth Transition in Escherichia coli
Source: mSphere. 2020 May 20;5(3):e00276-20. doi: 10.1128/mSphere.00276-20 (PMC7380570; doi:10.1128/mSphere.00276-20)
Supplement: DATA SET S3 [file mSphere.00276-20-sd003.xlsx]

## Sheet: Sheet1
Data S3: Control analysis of gene expression regulation between Glucoe exhaustion (P2) and Exponential growth (P2)
GeneNum	GeneSym	rhoD	mRNA log2FC	Gene product
b1760	ynjH	1.22568	1.03693	DUF1496 domain-containing protein YnjH			Category 1	Degradational control (opposite transcriptional control)
b4051	qorA	1.22008	1.04697	putative quinone oxidoreductase 1			Category 2	Degradational control (co-directional transcriptional control)
b0250	ykfB	0.990899	1.40207	CP4-6 prophage; protein YkfB			Category 3	Shared control
b0871	poxB	0.990069	1.00349	pyruvate oxidase			Category 4	Transcriptionl control (co-directional degradational control)
b2009	sbmC	0.935423	1.4557	DNA gyrase inhibitor			Category 5	Transcriptionl control (opposite degradational control)
b1127	pepT	0.913713	1.27798	peptidase T
b2707	srlR	0.88625	1.2676	DNA-binding transcriptional repressor SrlR
b1778	msrB	0.881272	1.04965	methionine sulfoxide reductase B
b0865	ybjP	0.856064	1.36977	DUF3828 domain-containing lipoprotein YbjP
b0999	cbpM	0.744018	1.21746	chaperone modulator CbpM
b2304	yfcH	0.68845	1.31741	putative NAD-dependent epimerase YfcH
b3995	rsd	0.550517	1.25632	regulator of sigma D
b0643	ybeL	0.51029	2.7847	DUF1451 domain-containing protein YbeL
b0866	ybjQ	0.509809	1.43787	putative heavy metal binding protein YbjQ
b1415	aldA	0.481298	2.38234	aldehyde dehydrogenase A
b1020	phoH	0.43873	2.63391	ATP-binding protein PhoH
b4167	nnr	0.426778	1.43424	NAD(P)HX epimerase / NAD(P)HX dehydratase
b3403	pck	0.41694	2.12157	Phosphoenol carboxykinase PCK
b1612	fumA	0.382713	1.13322	fumarase A
b0800	ybiB	0.369268	1.66501	nonspecific DNA-binding protein YbiB
b1739	osmE	0.291377	2.01776	osmotically-inducible lipoprotein OsmE
b1341	ydaM	0.281501	1.098	diguanylate cyclase DgcM
b2344	fadL	0.263115	2.95368	long-chain fatty acid outer membrane channel / bacteriophage T2 receptor
b4062	soxS	0.251616	1.4459	DNA-binding transcriptional dual regulator SoxS
b0839	dacC	0.235794	1.53307	D-alanyl-D-alanine carboxypeptidase DacC
b4126	yjdI	0.229577	1.30209	PF06902 family protein YjdI
b1421	trg	0.225559	1.60978	methyl-accepting chemotaxis protein Trg
b2521	sseA	0.224728	2.954	3-mercaptopyruvate sulfurtransferase
b3087	ygjR	0.147844	2.26732	putative oxidoreductase YgjR
b0486	ybaT	0.142858	1.07129	putative transporter YbaT
b3548	yhjY	0.13701	2.08618	protein YhjY
b0346	mhpR	0.123739	3.43138	DNA-binding transcriptional activator MhpR
b0419	yajO	0.108586	2.7179	1-deoxyxylulose-5-phosphate synthase YajO
b2659	csiD	0.100907	5.39991	glutarate hydroxylase GlaH
b0443	fadM	0.0973755	1.55133	thioesterase III
b1799	dmlR	0.0909816	1.98654	DNA-binding transcriptional regulator DmlR
b4187	aidB	0.0858994	1.55237	putative acyl-CoA dehydrogenase AidB
b2220	atoC	0.0601691	1.96495	phosphorylated DNA-binding transcriptional activator AtoC
b0064	araC	0.0504709	2.65623	DNA-binding transcriptional dual regulator AraC
b2147	preA	-0.0480083	5.13228	NAD-dependent dihydropyrimidine dehydrogenase subunit PreA
b4224	chpS	-0.0819497	1.73933	ChpS antitoxin of the ChpB-ChpS toxin-antitoxin system
b3361	fic	-0.0947795	2.99874	putative adenosine monophosphate&mdash;protein transferase Fic
b1428	ydcK	-0.100748	1.04232	putative enzyme YdcK
b2428	murQ	-0.11723	1.49765	N-acetylmuramic acid 6-phosphate etherase
b1285	gmr	-0.152383	1.81915	cyclic di-GMP phosphodiesterase PdeR
b3564	xylB	-0.194291	1.08948	xylulokinase
b1422	ydcI	-0.196761	1.20496	DNA-binding transcriptional repressor YdcI
b3102	yqjG	-0.205998	1.95942	glutathionyl-hydroquinone reductase YqjG
b3128	garD	-0.276771	2.50668	Galactarate dehydratatse
b2833	ygdR	-0.407798	1.07899	DUF903 domain-containing lipoprotein YgdR
b1384	feaR	-0.409594	1.78092	DNA-binding transcriptional activator FeaR
